# Supplementary material for: ZEB1 Modifies VE‐Cadherin Signaling in Lymphatic Endothelial Cells
Source: Microcirculation. 2026 Jun 25;33(5):e70076. doi: 10.1111/micc.70076 (PMC13297878; doi:10.1111/micc.70076)
Supplement: Supplementary file 1 — Data S1: Whole Cell Proteomics data, ZEB1 knockdown results compared with NS control samples. [file MICC-33-e70076-s002.xlsx]

## Sheet: Sheet1
Symbol color	Symbol type	Symbol size	Show label	Protein.Group	Protein.Ids	Protein.Names	Genes	First.Protein.Description	Student's T-test Significant HDLECs_NS_Int_HDLECs_KD_Int	Student's T-test significant	-Log Student's T-test p-value HDLECs_NS_Int_HDLECs_KD_Int	Student's T-test Difference HDLECs_NS_Int_HDLECs_KD_Int	Student's T-test Test statistic HDLECs_NS_Int_HDLECs_KD_Int	HDLECs_NS_Int_1	HDLECs_NS_Int_2	HDLECs_KD_Int_1	HDLECs_KD_Int_2
Color2 [A=255, R=255, G=0, B=0]	9	4		O43278	O43278;O43278-2	SPIT1_HUMAN	SPINT1	Kunitz-type protease inhibitor 1	+	HDLECs_NS_Int_HDLECs_KD_Int	5.35438	-5.74057	-475.539	18.6588	18.6355	24.391	24.3844
Color2 [A=255, R=255, G=0, B=0]	9	4		Q9H6S3	Q9H6S3;Q9H6S3-2;Q9H6S3-3	ES8L2_HUMAN	EPS8L2	Epidermal growth factor receptor kinase substrate 8-like protein 2	+	HDLECs_NS_Int_HDLECs_KD_Int	3.71594	-5.50064	-72.0954	17.2349	17.2418	22.8152	22.6628
Color2 [A=255, R=255, G=0, B=0]	9	4		P26010;P26010-2	P26010;P26010-2	ITB7_HUMAN	ITGB7	Integrin beta-7	+	HDLECs_NS_Int_HDLECs_KD_Int	1.93314	-5.42276	-9.17798	19.1715	17.9999	24.0854	23.9316
Color2 [A=255, R=255, G=0, B=0]	9	4		Q04721	Q04721	NOTC2_HUMAN	NOTCH2	Neurogenic locus notch homolog protein 2	+	HDLECs_NS_Int_HDLECs_KD_Int	2.2394	-4.69734	-13.1164	17.9512	18.6256	23.1063	22.8651
Color2 [A=255, R=255, G=0, B=0]	9	4		P13929	P13929;P13929-2;P13929-3	ENOB_HUMAN	ENO3	Beta-enolase	+	HDLECs_NS_Int_HDLECs_KD_Int	2.63297	-4.60147	-20.6882	19.2449	18.8141	23.6865	23.5754
Color2 [A=255, R=255, G=0, B=0]	9	4		Q6P597	Q6P597;Q6P597-2;Q6P597-3	KLC3_HUMAN	KLC3	Kinesin light chain 3	+	HDLECs_NS_Int_HDLECs_KD_Int	4.60527	-4.02172	-200.737	18.2625	18.2296	22.2564	22.2792
Color2 [A=255, R=255, G=0, B=0]	9	4		P41217;P41217-2;P41217-3	P41217;P41217-2;P41217-3	OX2G_HUMAN	CD200	OX-2 membrane glycoprotein	+	HDLECs_NS_Int_HDLECs_KD_Int	2.11746	-3.58351	-11.3824	19.4201	18.8547	22.5823	22.8595
Color2 [A=255, R=255, G=0, B=0]	9	4		P16144-3	P16144-3	ITB4_HUMAN	ITGB4	Isoform Beta-4B of Integrin beta-4	+	HDLECs_NS_Int_HDLECs_KD_Int	2.12081	-3.53172	-11.4269	17.7124	17.8987	21.0426	21.632
Color2 [A=255, R=255, G=0, B=0]	9	4		Q9H190	Q9H190	SDCB2_HUMAN	SDCBP2	Syntenin-2	+	HDLECs_NS_Int_HDLECs_KD_Int	3.49477	-3.45253	-55.8834	18.2335	18.3514	21.7265	21.7634
Color2 [A=255, R=255, G=0, B=0]	9	4		Q9H008	Q9H008	LHPP_HUMAN	LHPP	Phospholysine phosphohistidine inorganic pyrophosphate phosphatase	+	HDLECs_NS_Int_HDLECs_KD_Int	2.22834	-3.42578	-12.949	17.6015	17.9775	21.4015	21.0292
Color2 [A=255, R=255, G=0, B=0]	9	4		Q6ZVF9	Q6ZVF9	GRIN3_HUMAN	GPRIN3	G protein-regulated inducer of neurite outgrowth 3	+	HDLECs_NS_Int_HDLECs_KD_Int	1.70164	-3.3299	-6.98665	18.2845	19.2353	22.0559	22.1238
Color2 [A=255, R=255, G=0, B=0]	9	4		O43795-2	O43795-2	MYO1B_HUMAN	MYO1B	Isoform 2 of Unconventional myosin-Ib	+	HDLECs_NS_Int_HDLECs_KD_Int	1.58455	-3.30859	-6.07664	18.0798	16.9941	20.8034	20.8876
Color2 [A=255, R=255, G=0, B=0]	9	4		Q9Y2J8	Q9Y2J8;Q9Y2J8-2	PADI2_HUMAN	PADI2	Protein-arginine deiminase type-2	+	HDLECs_NS_Int_HDLECs_KD_Int	3.25937	-3.29305	-42.6095	18.5942	18.4496	21.8423	21.7876
Color2 [A=255, R=255, G=0, B=0]	9	4		Q96CF2	Q96CF2	CHM4C_HUMAN	CHMP4C	Charged multivesicular body protein 4c	+	HDLECs_NS_Int_HDLECs_KD_Int	2.36627	-3.28372	-15.196	19.0931	18.6616	22.1488	22.1734
Color2 [A=255, R=255, G=0, B=0]	9	4		Q96ED9;Q96ED9-2	Q96ED9;Q96ED9-2	HOOK2_HUMAN	HOOK2	Protein Hook homolog 2	+	HDLECs_NS_Int_HDLECs_KD_Int	1.53017	-3.2542	-5.69253	17.022	18.1596	20.9024	20.7876
Color2 [A=255, R=255, G=0, B=0]	9	4		Q9H3S5	Q9H3S5	PIGM_HUMAN	PIGM	GPI mannosyltransferase 1	+	HDLECs_NS_Int_HDLECs_KD_Int	3.99229	-3.23672	-99.1091	18.2266	18.1646	21.4221	21.4425
Color2 [A=255, R=255, G=0, B=0]	9	4		Q5VV41	Q5VV41;Q5VV41-2	ARHGG_HUMAN	ARHGEF16	Rho guanine nucleotide exchange factor 16	+	HDLECs_NS_Int_HDLECs_KD_Int	3.45826	-3.16899	-53.5815	18.568	18.5324	21.6628	21.7756
Color2 [A=255, R=255, G=0, B=0]	9	4		Q9H8H0	Q9H8H0	NOL11_HUMAN	NOL11	Nucleolar protein 11	+	HDLECs_NS_Int_HDLECs_KD_Int	1.38728	-3.11569	-4.78585	17.2216	18.523	20.9672	21.0088
Color2 [A=255, R=255, G=0, B=0]	9	4		P11277;P11277-2;P11277-3	P11277;P11277-2;P11277-3	SPTB1_HUMAN	SPTB	Spectrin beta chain, erythrocytic	+	HDLECs_NS_Int_HDLECs_KD_Int	1.50596	-3.08728	-5.52883	17.503	18.5405	20.9024	21.3156
Color2 [A=255, R=255, G=0, B=0]	9	4		Q9Y6Q5;Q9Y6Q5-2	Q9Y6Q5;Q9Y6Q5-2	AP1M2_HUMAN	AP1M2	AP-1 complex subunit mu-2	+	HDLECs_NS_Int_HDLECs_KD_Int	2.26722	-2.99553	-13.547	18.8025	18.3657	21.6141	21.5451
Color2 [A=255, R=255, G=0, B=0]	9	4		Q14244	Q14244;Q14244-3;Q14244-5;Q14244-6;Q14244-7	MAP7_HUMAN	MAP7	Ensconsin	+	HDLECs_NS_Int_HDLECs_KD_Int	1.68451	-2.95635	-6.84598	18.247	19.0391	21.4273	21.7715
Color2 [A=255, R=255, G=0, B=0]	9	4		Q9Y5Y6	Q9Y5Y6	ST14_HUMAN	ST14	Suppressor of tumorigenicity 14 protein	+	HDLECs_NS_Int_HDLECs_KD_Int	2.4304	-2.94521	-16.3678	18.5613	18.9212	21.6886	21.6843
Color2 [A=255, R=255, G=0, B=0]	9	4		Q13576	Q13576;Q13576-2;Q13576-3	IQGA2_HUMAN	IQGAP2	Ras GTPase-activating-like protein IQGAP2	+	HDLECs_NS_Int_HDLECs_KD_Int	1.44624	-2.93786	-5.14298	19.1423	18.0004	21.4923	21.5261
Color2 [A=255, R=255, G=0, B=0]	9	4		Q6P1M3;Q6P1M3-2	Q6P1M3;Q6P1M3-2	L2GL2_HUMAN	LLGL2	Lethal(2) giant larvae protein homolog 2	+	HDLECs_NS_Int_HDLECs_KD_Int	1.63953	-2.93412	-6.48927	18.9806	18.0764	21.4676	21.4576
Color2 [A=255, R=255, G=0, B=0]	9	4		Q9BWQ6	Q9BWQ6	YIPF2_HUMAN	YIPF2	Protein YIPF2	+	HDLECs_NS_Int_HDLECs_KD_Int	1.90844	-2.92602	-8.91599	18.7568	18.1602	21.2477	21.5213
Color2 [A=255, R=255, G=0, B=0]	9	4		P04062-3	P04062-3	GLCM_HUMAN	GBA	Isoform 3 of Lysosomal acid glucosylceramidase	+	HDLECs_NS_Int_HDLECs_KD_Int	2.19832	-2.87258	-12.5051	17.9589	17.5287	20.5356	20.6971
Color2 [A=255, R=255, G=0, B=0]	9	4		Q9UJM3	Q9UJM3	ERRFI_HUMAN	ERRFI1	ERBB receptor feedback inhibitor 1	+	HDLECs_NS_Int_HDLECs_KD_Int	1.56991	-2.79067	-5.97098	17.7556	18.6861	21.0559	20.9672
Color2 [A=255, R=255, G=0, B=0]	9	4		Q8NDD1;Q8NDD1-5;Q8NDD1-6	Q8NDD1;Q8NDD1-5;Q8NDD1-6	CA131_HUMAN	C1orf131	Uncharacterized protein C1orf131	+	HDLECs_NS_Int_HDLECs_KD_Int	3.54727	-2.61398	-59.3668	17.8771	17.8781	20.5356	20.4476
Color2 [A=255, R=255, G=0, B=0]	9	4		Q13444-10	Q13444-9;Q13444-10	ADA15_HUMAN	ADAM15	Isoform 10 of Disintegrin and metalloproteinase domain-containing protein 15	+	HDLECs_NS_Int_HDLECs_KD_Int	1.77533	-2.60285	-7.62335	17.6915	17.0088	19.9601	19.9459
Color2 [A=255, R=255, G=0, B=0]	9	4		P08133	P08133;P08133-2	ANXA6_HUMAN	ANXA6	Annexin A6	+	HDLECs_NS_Int_HDLECs_KD_Int	1.86947	-2.55151	-8.51732	20.7634	20.1704	22.976	23.0609
Color2 [A=255, R=255, G=0, B=0]	9	4		Q9Y6N7;Q9Y6N7-2;Q9Y6N7-3;Q9Y6N7-4;Q9Y6N7-5	Q9Y6N7;Q9Y6N7-2;Q9Y6N7-3;Q9Y6N7-4;Q9Y6N7-5;Q9Y6N7-6	ROBO1_HUMAN	ROBO1	Roundabout homolog 1	+	HDLECs_NS_Int_HDLECs_KD_Int	1.89852	-2.54441	-8.81284	18.6623	18.1136	21.0224	20.8423
Color2 [A=255, R=255, G=0, B=0]	9	4		Q86TG7	Q86TG7;Q86TG7-2	PEG10_HUMAN	PEG10	Retrotransposon-derived protein PEG10	+	HDLECs_NS_Int_HDLECs_KD_Int	1.76026	-2.5061	-7.48883	18.7386	18.0985	20.8269	21.0224
Color2 [A=255, R=255, G=0, B=0]	9	4		Q9NPJ6	Q9NPJ6	MED4_HUMAN	MED4	Mediator of RNA polymerase II transcription subunit 4	+	HDLECs_NS_Int_HDLECs_KD_Int	1.70366	-2.47435	-7.00341	17.9752	18.5289	20.9459	20.5069
Color2 [A=255, R=255, G=0, B=0]	9	4		Q969P0	Q969P0;Q969P0-3	IGSF8_HUMAN	IGSF8	Immunoglobulin superfamily member 8	+	HDLECs_NS_Int_HDLECs_KD_Int	1.6649	-2.39301	-6.68828	18.7158	18.0006	20.7389	20.7634
Color2 [A=255, R=255, G=0, B=0]	9	4		O43291	O43291;O43291-2	SPIT2_HUMAN	SPINT2	Kunitz-type protease inhibitor 2	+	HDLECs_NS_Int_HDLECs_KD_Int	3.03407	-2.31803	-32.8651	18.9741	19.1022	21.3266	21.3857
Color2 [A=255, R=255, G=0, B=0]	9	4		Q9BYG5	Q9BYG5	PAR6B_HUMAN	PARD6B	Partitioning defective 6 homolog beta	+	HDLECs_NS_Int_HDLECs_KD_Int	2.17328	-2.31282	-12.1464	17.5102	17.2211	19.5546	19.8024
Color2 [A=255, R=255, G=0, B=0]	9	4		Q7Z404-1	Q7Z404;Q7Z404-1	TMC4_HUMAN	TMC4	Isoform 2 of Transmembrane channel-like protein 4	+	HDLECs_NS_Int_HDLECs_KD_Int	1.81156	-2.31046	-7.95627	19.1818	18.6089	21.2535	21.1581
Color2 [A=255, R=255, G=0, B=0]	9	4		Q86X29;Q86X29-4;Q86X29-5;Q86X29-6	Q86X29;Q86X29-2;Q86X29-3;Q86X29-4;Q86X29-5;Q86X29-6	LSR_HUMAN	LSR	Lipolysis-stimulated lipoprotein receptor	+	HDLECs_NS_Int_HDLECs_KD_Int	1.63175	-2.30924	-6.4293	18.013	18.7163	20.6006	20.7471
Color2 [A=255, R=255, G=0, B=0]	9	4		Q9UHR4	Q9UHR4	BI2L1_HUMAN	BAIAP2L1	Brain-specific angiogenesis inhibitor 1-associated protein 2-like protein 1	+	HDLECs_NS_Int_HDLECs_KD_Int	1.43494	-2.2326	-5.07273	19.055	18.1844	20.7876	20.9171
Color2 [A=255, R=255, G=0, B=0]	9	4		Q13753;Q13753-2	Q13753;Q13753-2	LAMC2_HUMAN	LAMC2	Laminin subunit gamma-2	+	HDLECs_NS_Int_HDLECs_KD_Int	2.58358	-2.21976	-19.5406	18.1049	17.8805	20.1946	20.2302
Color2 [A=255, R=255, G=0, B=0]	9	4		P53816	P53816	PA216_HUMAN	PLA2G16	HRAS-like suppressor 3	+	HDLECs_NS_Int_HDLECs_KD_Int	2.31909	-2.18914	-14.3873	18.0831	18.3024	20.2764	20.4874
Color2 [A=255, R=255, G=0, B=0]	9	4		O75581	O75581	LRP6_HUMAN	LRP6	Low-density lipoprotein receptor-related protein 6	+	HDLECs_NS_Int_HDLECs_KD_Int	2.23217	-2.17429	-13.0068	17.12	17.201	19.497	19.1726
Color2 [A=255, R=255, G=0, B=0]	9	4		P09525	P09525;P09525-2	ANXA4_HUMAN	ANXA4	Annexin A4	+	HDLECs_NS_Int_HDLECs_KD_Int	1.74682	-2.13678	-7.37081	24.3444	23.7796	26.1332	26.2643
Color2 [A=255, R=255, G=0, B=0]	9	4		Q96Q06;Q96Q06-2	Q96Q06;Q96Q06-2	PLIN4_HUMAN	PLIN4	Perilipin-4	+	HDLECs_NS_Int_HDLECs_KD_Int	1.57037	-2.11569	-5.97428	19.3739	18.7719	21.3752	21.002
Color2 [A=255, R=255, G=0, B=0]	9	4		Q9UKK6	Q9UKK6;Q9NPJ8;Q9NPJ8-2;Q9NPJ8-3	NXT1_HUMAN	NXT1	NTF2-related export protein 1	+	HDLECs_NS_Int_HDLECs_KD_Int	2.30795	-2.07644	-14.2025	18.0029	18.2796	20.1704	20.265
Color2 [A=255, R=255, G=0, B=0]	9	4		Q9GZY8	Q9GZY8	MFF_HUMAN	MFF	Mitochondrial fission factor	+	HDLECs_NS_Int_HDLECs_KD_Int	2.05719	-2.04137	-10.6103	18.4924	18.7254	20.4972	20.8034
Color2 [A=255, R=255, G=0, B=0]	9	4		Q3KR37;Q3KR37-4	Q3KR37;Q3KR37-2;Q3KR37-3;Q3KR37-4	ASTRB_HUMAN	GRAMD1B	Protein Aster-B	+	HDLECs_NS_Int_HDLECs_KD_Int	1.34781	-2.00813	-4.55918	18.2494	17.9702	20.5356	19.7001
Color2 [A=255, R=255, G=0, B=0]	9	4		Q99683	Q6ZN16;Q6ZN16-2;Q6ZN16-3;Q99683;Q99683-2	M3K5_HUMAN	MAP3K5	Mitogen-activated protein kinase kinase kinase 5	+	HDLECs_NS_Int_HDLECs_KD_Int	2.07067	-1.99782	-10.7783	18.5027	18.2012	20.4576	20.2419
Color2 [A=255, R=255, G=0, B=0]	9	4		P16144-2	P16144;P16144-2;P16144-3;P16144-4	ITB4_HUMAN	ITGB4	Isoform Beta-4A of Integrin beta-4	+	HDLECs_NS_Int_HDLECs_KD_Int	2.81526	-1.99375	-25.5349	22.0756	21.9316	23.9672	24.0275
Color2 [A=255, R=255, G=0, B=0]	9	4		Q9UHJ9;Q9UHJ9-2;Q9UHJ9-3;Q9UHJ9-5	Q9UHJ9;Q9UHJ9-2;Q9UHJ9-3;Q9UHJ9-4;Q9UHJ9-5	PGAP2_HUMAN	PGAP2	Post-GPI attachment to proteins factor 2	+	HDLECs_NS_Int_HDLECs_KD_Int	1.6203	-1.991	-6.34208	18.7112	18.3514	20.7796	20.265
Color2 [A=255, R=255, G=0, B=0]	9	4		Q96T83	Q96T83	SL9A7_HUMAN	SLC9A7	Sodium/hydrogen exchanger 7	+	HDLECs_NS_Int_HDLECs_KD_Int	3.74327	-1.92529	-74.4003	18.5753	18.5583	20.4676	20.5165
Color2 [A=255, R=255, G=0, B=0]	9	4		Q96HL8;Q96HL8-2	Q96HL8;Q96HL8-2;Q96HL8-5	SH3Y1_HUMAN	SH3YL1	SH3 domain-containing YSC84-like protein 1	+	HDLECs_NS_Int_HDLECs_KD_Int	1.41735	-1.89145	-4.96509	18.7402	19.4826	21.0886	20.9171
Color2 [A=255, R=255, G=0, B=0]	9	4		Q6ZRV2	Q6ZRV2	FA83H_HUMAN	FAM83H	Protein FAM83H	+	HDLECs_NS_Int_HDLECs_KD_Int	3.17661	-1.88512	-38.7338	18.5454	18.6291	20.4972	20.4476
Color2 [A=255, R=255, G=0, B=0]	9	4		Q92485	Q92485;Q92485-2	ASM3B_HUMAN	SMPDL3B	Acid sphingomyelinase-like phosphodiesterase 3b	+	HDLECs_NS_Int_HDLECs_KD_Int	1.55157	-1.77282	-5.84099	18.8824	18.2788	20.3857	20.3211
Color2 [A=255, R=255, G=0, B=0]	9	4		P29350;P29350-3;P29350-4	P29350;P29350-3;P29350-2;P29350-4	PTN6_HUMAN	PTPN6	Tyrosine-protein phosphatase non-receptor type 6	+	HDLECs_NS_Int_HDLECs_KD_Int	3.55749	-1.75795	-60.0696	19.7682	19.715	21.4874	21.5117
Color2 [A=255, R=255, G=0, B=0]	9	4		Q5T011	Q5T011;Q5T011-5	SZT2_HUMAN	SZT2	KICSTOR complex protein SZT2	+	HDLECs_NS_Int_HDLECs_KD_Int	1.53276	-1.72323	-5.71031	17.5978	17.7534	19.1073	19.6904
Color2 [A=255, R=255, G=0, B=0]	9	4		P78540	P78540	ARGI2_HUMAN	ARG2	Arginase-2, mitochondrial	+	HDLECs_NS_Int_HDLECs_KD_Int	1.332	-1.71342	-4.47103	17.3677	17.3275	18.6783	19.4437
Color2 [A=255, R=255, G=0, B=0]	9	4		Q8NFZ8	Q8NFZ8	CADM4_HUMAN	CADM4	Cell adhesion molecule 4	+	HDLECs_NS_Int_HDLECs_KD_Int	1.38561	-1.70732	-4.77608	19.0866	18.3977	20.3538	20.5451
Color2 [A=255, R=255, G=0, B=0]	9	4		P07355	A6NMY6;P07355;P07355-2	ANXA2_HUMAN	ANXA2	Annexin A2	+	HDLECs_NS_Int_HDLECs_KD_Int	1.63922	-1.69951	-6.48681	28.7802	28.2979	30.341	30.1361
Color2 [A=255, R=255, G=0, B=0]	9	4		Q96CS7;Q96CS7-2;Q96CS7-3;Q96CS7-5;Q96CS7-6	Q96CS7;Q96CS7-2;Q96CS7-3;Q96CS7-4;Q96CS7-5;Q96CS7-6	PKHB2_HUMAN	PLEKHB2	Pleckstrin homology domain-containing family B member 2	+	HDLECs_NS_Int_HDLECs_KD_Int	1.67719	-1.63488	-6.78672	18.4792	18.0027	19.84	19.9117
Color2 [A=255, R=255, G=0, B=0]	9	4		P12429	P12429	ANXA3_HUMAN	ANXA3	Annexin A3	+	HDLECs_NS_Int_HDLECs_KD_Int	2.99244	-1.63164	-31.3247	25.4073	25.3031	26.9869	26.9869
Color2 [A=255, R=255, G=0, B=0]	9	4		Q7Z7G8;Q7Z7G8-2;Q7Z7G8-6	Q7Z7G8;Q7Z7G8-2;Q7Z7G8-6	VP13B_HUMAN	VPS13B	Vacuolar protein sorting-associated protein 13B	+	HDLECs_NS_Int_HDLECs_KD_Int	1.82121	-1.62307	-8.04718	18.5697	18.5181	20.367	19.9669
Color2 [A=255, R=255, G=0, B=0]	9	4		Q9UK22	Q9UK22	FBX2_HUMAN	FBXO2	F-box only protein 2	+	HDLECs_NS_Int_HDLECs_KD_Int	1.54933	-1.58375	-5.82524	20.654	21.1642	22.3988	22.5869
Color2 [A=255, R=255, G=0, B=0]	9	4		Q16831	Q16831	UPP1_HUMAN	UPP1	Uridine phosphorylase 1	+	HDLECs_NS_Int_HDLECs_KD_Int	1.6399	-1.52837	-6.49208	17.8638	17.4285	19.0847	19.2642
Color2 [A=255, R=255, G=0, B=0]	9	4		Q8TDM6;Q8TDM6-4	Q8TDM6;Q8TDM6-2;Q8TDM6-4;Q8TDM6-5	DLG5_HUMAN	DLG5	Disks large homolog 5	+	HDLECs_NS_Int_HDLECs_KD_Int	3.09507	-1.4862	-35.2592	18.5239	18.5064	20.0426	19.9601
Color2 [A=255, R=255, G=0, B=0]	9	4		Q86SG7;Q86SG7-2	Q86SG7;Q86SG7-2	LYG2_HUMAN	LYG2	Lysozyme g-like protein 2	+	HDLECs_NS_Int_HDLECs_KD_Int	1.91025	-1.47401	-8.93497	16.8765	17.1184	18.5836	18.3593
Color2 [A=255, R=255, G=0, B=0]	9	4		Q9Y342	Q9Y342	PLLP_HUMAN	PLLP	Plasmolipin	+	HDLECs_NS_Int_HDLECs_KD_Int	1.95673	-1.44933	-9.43503	20.9243	20.6276	22.265	22.1856
Color2 [A=255, R=255, G=0, B=0]	9	4		Q8TBF4	Q8TBF4	ZCRB1_HUMAN	ZCRB1	Zinc finger CCHC-type and RNA-binding motif-containing protein 1	+	HDLECs_NS_Int_HDLECs_KD_Int	1.32748	-1.43034	-4.44612	18.2471	17.9848	19.2526	19.84
Color2 [A=255, R=255, G=0, B=0]	9	4		P40425	P40424;P40424-2;P40424-3;P40425;P40426;P40426-2;P40426-5	PBX2_HUMAN	PBX2	Pre-B-cell leukemia transcription factor 2	+	HDLECs_NS_Int_HDLECs_KD_Int	1.61116	-1.42758	-6.27325	18.7851	18.376	19.9084	20.1079
Color2 [A=255, R=255, G=0, B=0]	9	4		Q9NWD8	Q9NWD8	TM248_HUMAN	TMEM248	Transmembrane protein 248	+	HDLECs_NS_Int_HDLECs_KD_Int	2.0761	-1.41166	-10.8469	18.0282	17.7796	19.354	19.2771
Color2 [A=255, R=255, G=0, B=0]	9	4		P78310	P78310;P78310-2;P78310-4;P78310-5;P78310-6;P78310-7	CXAR_HUMAN	CXADR	Coxsackievirus and adenovirus receptor	+	HDLECs_NS_Int_HDLECs_KD_Int	1.75731	-1.38452	-7.46281	23.7796	23.4425	25.0732	24.918
Color2 [A=255, R=255, G=0, B=0]	9	4		O60437	O60437	PEPL_HUMAN	PPL	Periplakin	+	HDLECs_NS_Int_HDLECs_KD_Int	2.34022	-1.33064	-14.7441	21.2877	21.2066	22.6584	22.4972
Color2 [A=255, R=255, G=0, B=0]	9	4		Q5TCZ1;Q5TCZ1-3	Q5TCZ1;Q5TCZ1-2;Q5TCZ1-3	SPD2A_HUMAN	SH3PXD2A	SH3 and PX domain-containing protein 2A	+	HDLECs_NS_Int_HDLECs_KD_Int	2.06727	-1.29742	-10.7358	17.7274	17.4911	18.8814	18.9319
Color2 [A=255, R=255, G=0, B=0]	9	4		P19883;P19883-2	P19883;P19883-2	FST_HUMAN	FST	Follistatin	+	HDLECs_NS_Int_HDLECs_KD_Int	2.30682	-1.29063	-14.1839	20.7471	20.8113	22.155	21.9847
Color2 [A=255, R=255, G=0, B=0]	9	4		Q969K3;Q969K3-2	Q969K3;Q969K3-2	RNF34_HUMAN	RNF34	E3 ubiquitin-protein ligase RNF34	+	HDLECs_NS_Int_HDLECs_KD_Int	1.5986	-1.25696	-6.17969	18.069	17.6626	19.1319	19.1136
Color2 [A=255, R=255, G=0, B=0]	9	4		A6QL64	A6QL64;Q8N2N9	AN36A_HUMAN	ANKRD36	Ankyrin repeat domain-containing protein 36A	+	HDLECs_NS_Int_HDLECs_KD_Int	1.76208	-1.25602	-7.50495	18.2305	18.5466	19.5895	19.6996
Color2 [A=255, R=255, G=0, B=0]	9	4		Q9UQV4	Q9UQV4	LAMP3_HUMAN	LAMP3	Lysosome-associated membrane glycoprotein 3	+	HDLECs_NS_Int_HDLECs_KD_Int	1.57721	-1.24788	-6.02349	20.0055	19.5965	21.0821	21.0156
Color2 [A=255, R=255, G=0, B=0]	9	4		P42575	P42575;P42575-2	CASP2_HUMAN	CASP2	Caspase-2	+	HDLECs_NS_Int_HDLECs_KD_Int	2.00143	-1.21706	-9.94144	18.6603	18.8772	20.0426	19.929
Color2 [A=255, R=255, G=0, B=0]	9	4		O15014	O15014	ZN609_HUMAN	ZNF609	Zinc finger protein 609	+	HDLECs_NS_Int_HDLECs_KD_Int	1.61612	-1.21123	-6.31052	18.8825	19.2581	20.3211	20.2419
Color2 [A=255, R=255, G=0, B=0]	9	4		P11137;P11137-3	P11137;P11137-3	MTAP2_HUMAN	MAP2	Microtubule-associated protein 2	+	HDLECs_NS_Int_HDLECs_KD_Int	2.04374	-1.19625	-10.445	21.0821	20.8651	22.1332	22.2066
Color2 [A=255, R=255, G=0, B=0]	9	4		Q8IUC4;Q8IUC4-2	Q8IUC4;Q8IUC4-2	RHPN2_HUMAN	RHPN2	Rhophilin-2	+	HDLECs_NS_Int_HDLECs_KD_Int	1.91743	-1.17216	-9.01043	18.9282	18.8281	20.1704	19.9302
Color2 [A=255, R=255, G=0, B=0]	9	4		Q6ZSS7	Q6ZSS7	MFSD6_HUMAN	MFSD6	Major facilitator superfamily domain-containing protein 6	+	HDLECs_NS_Int_HDLECs_KD_Int	1.92116	-1.14852	-9.04997	19.2602	19.1002	20.4273	20.2302
Color2 [A=255, R=255, G=0, B=0]	9	4		Q8N755;Q8N755-2	Q8N755;Q8N755-2	PQLC3_HUMAN	PQLC3	PQ-loop repeat-containing protein 3	+	HDLECs_NS_Int_HDLECs_KD_Int	1.37417	-1.13034	-4.70947	20.2764	19.8706	21.0756	21.3321
Color2 [A=255, R=255, G=0, B=0]	9	4		Q9BVA1	Q9BVA1	TBB2B_HUMAN	TUBB2B	Tubulin beta-2B chain	+	HDLECs_NS_Int_HDLECs_KD_Int	1.92905	-1.10813	-9.13409	18.4545	18.2633	19.3923	19.5418
Color2 [A=255, R=255, G=0, B=0]	9	4		Q9NRP0	Q9NRP0;Q9NRP0-2	OSTC_HUMAN	OSTC	Oligosaccharyltransferase complex subunit OSTC	+	HDLECs_NS_Int_HDLECs_KD_Int	1.46134	-1.08277	-5.23814	21.0756	21.3484	22.1395	22.4501
Color2 [A=255, R=255, G=0, B=0]	9	4		P36954	P36954	RPB9_HUMAN	POLR2I	DNA-directed RNA polymerase II subunit RPB9	+	HDLECs_NS_Int_HDLECs_KD_Int	1.91648	-1.07208	-9.00044	20.0559	20.0691	21.0156	21.2535
Color2 [A=255, R=255, G=0, B=0]	9	4		Q9Y624	Q9Y624	JAM1_HUMAN	F11R	Junctional adhesion molecule A	+	HDLECs_NS_Int_HDLECs_KD_Int	2.00932	-1.05783	-10.0336	25.6595	25.6431	26.8142	26.604
Color2 [A=255, R=255, G=0, B=0]	9	4		O43295;O43295-2	O43295;O43295-2	SRGP3_HUMAN	SRGAP3	SLIT-ROBO Rho GTPase-activating protein 3	+	HDLECs_NS_Int_HDLECs_KD_Int	1.64362	-1.04046	-6.52096	18.8154	19.1198	19.9601	20.0559
Color2 [A=255, R=255, G=0, B=0]	9	4		P32320	P32320	CDD_HUMAN	CDA	Cytidine deaminase	+	HDLECs_NS_Int_HDLECs_KD_Int	1.45765	-1.03449	-5.21473	21.6453	22.0359	22.8404	22.9098
Color2 [A=255, R=255, G=0, B=0]	9	4		A0MZ66	A0MZ66;A0MZ66-3;A0MZ66-5;A0MZ66-6;A0MZ66-7	SHOT1_HUMAN	SHTN1	Shootin-1	+	HDLECs_NS_Int_HDLECs_KD_Int	3.43247	-1.02127	-52.0136	21.6714	21.7098	22.7077	22.7161
Color2 [A=255, R=255, G=0, B=0]	9	4		Q8TBX8	Q8TBX8;Q8TBX8-2;Q8TBX8-3	PI42C_HUMAN	PIP4K2C	Phosphatidylinositol 5-phosphate 4-kinase type-2 gamma	+	HDLECs_NS_Int_HDLECs_KD_Int	1.54871	-1.00409	-5.8209	22.1332	22.4144	23.178	23.3778
Color2 [A=255, R=255, G=0, B=0]	9	4		Q68CR1;Q68CR1-2	Q68CR1;Q68CR1-2;Q68CR1-3	SE1L3_HUMAN	SEL1L3	Protein sel-1 homolog 3	+	HDLECs_NS_Int_HDLECs_KD_Int	1.60576	-0.995604	-6.23288	19.8874	20.2066	21.0493	21.0359
Color2 [A=255, R=255, G=0, B=0]	9	4		Q9NUD5	Q9NUD5;Q9NUD5-2	ZCHC3_HUMAN	ZCCHC3	Zinc finger CCHC domain-containing protein 3	+	HDLECs_NS_Int_HDLECs_KD_Int	2.82895	-0.987981	-25.9413	19.5839	19.6038	20.6186	20.5451
Color2 [A=255, R=255, G=0, B=0]	9	4		Q9Y219;Q9Y219-2	Q9Y219;Q9Y219-2	JAG2_HUMAN	JAG2	Protein jagged-2	+	HDLECs_NS_Int_HDLECs_KD_Int	1.45099	-0.985171	-5.17274	20.1332	19.7524	20.9243	20.9316
Color2 [A=255, R=255, G=0, B=0]	9	4		O00468-6	O00468;O00468-3;O00468-4;O00468-5;O00468-6;O00468-7	AGRIN_HUMAN	AGRN	Isoform 6 of Agrin	+	HDLECs_NS_Int_HDLECs_KD_Int	1.97478	-0.977331	-9.63642	24.1095	23.9134	24.9628	25.0148
Color2 [A=255, R=255, G=0, B=0]	9	4		A5PLN9;A5PLN9-2;A5PLN9-4;A5PLN9-5	A5PLN9;A5PLN9-2;A5PLN9-4;A5PLN9-5	TPC13_HUMAN	TRAPPC13	Trafficking protein particle complex subunit 13	+	HDLECs_NS_Int_HDLECs_KD_Int	1.94574	-0.952767	-9.31441	20.2535	20.4375	21.343	21.2535
Color2 [A=255, R=255, G=0, B=0]	9	4		Q9P2H3-3	Q8IWR1;Q9P2H3-3	IFT80_HUMAN	IFT80	Isoform IFT80-L of Intraflagellar transport protein 80 homolog	+	HDLECs_NS_Int_HDLECs_KD_Int	2.32311	-0.942073	-14.4544	18.6986	18.6305	19.551	19.6622
Color2 [A=255, R=255, G=0, B=0]	9	4		P56381;Q5VTU8	Q5VTU8;P56381	AT5EL_HUMAN;ATP5E_HUMAN	ATP5F1E;ATP5F1EP2	ATP synthase subunit epsilon, mitochondrial	+	HDLECs_NS_Int_HDLECs_KD_Int	4.26737	-0.934634	-136.04	23.5045	23.4923	24.4298	24.4362
Color2 [A=255, R=255, G=0, B=0]	9	4		Q9BV40	Q9BV40	VAMP8_HUMAN	VAMP8	Vesicle-associated membrane protein 8	+	HDLECs_NS_Int_HDLECs_KD_Int	1.65702	-0.931499	-6.62587	20.6186	20.7634	21.502	21.743
Color2 [A=255, R=255, G=0, B=0]	9	4		Q96IF1	Q96IF1	AJUBA_HUMAN	AJUBA	LIM domain-containing protein ajuba	+	HDLECs_NS_Int_HDLECs_KD_Int	1.62204	-0.925894	-6.35527	18.456	18.4328	19.2251	19.5155
Color2 [A=255, R=255, G=0, B=0]	9	4		Q9UHY7	Q9UHY7;Q9UHY7-2	ENOPH_HUMAN	ENOPH1	Enolase-phosphatase E1	+	HDLECs_NS_Int_HDLECs_KD_Int	1.34301	-0.923679	-4.53225	24.1795	23.8288	24.824	25.0317
Color2 [A=255, R=255, G=0, B=0]	9	4		P37268	P37268;P37268-2;P37268-3;P37268-4	FDFT_HUMAN	FDFT1	Squalene synthase	+	HDLECs_NS_Int_HDLECs_KD_Int	1.71527	-0.912228	-7.10054	22.0559	21.8073	22.8764	22.8113
Color2 [A=255, R=255, G=0, B=0]	9	4		P62745	P62745;P08134	RHOB_HUMAN	RHOB	Rho-related GTP-binding protein RhoB	+	HDLECs_NS_Int_HDLECs_KD_Int	1.43388	-0.909037	-5.0662	24.2317	23.9225	24.895	25.0772
Color2 [A=255, R=255, G=0, B=0]	9	4		P55011	P55011;P55011-3	S12A2_HUMAN	SLC12A2	Solute carrier family 12 member 2	+	HDLECs_NS_Int_HDLECs_KD_Int	1.45162	-0.890024	-5.1767	22.3073	21.9672	23.0526	23.002
Color2 [A=255, R=255, G=0, B=0]	9	4		Q8IZJ1;Q8IZJ1-2	Q8IZJ1;Q8IZJ1-2	UNC5B_HUMAN	UNC5B	Netrin receptor UNC5B	+	HDLECs_NS_Int_HDLECs_KD_Int	2.20258	-0.851485	-12.5672	18.5911	18.5235	19.4675	19.3501
Color2 [A=255, R=255, G=0, B=0]	9	4		Q15119	Q15119;Q15119-2	PDK2_HUMAN	PDK2	[Pyruvate dehydrogenase (acetyl-transferring)] kinase isozyme 2, mitochondrial	+	HDLECs_NS_Int_HDLECs_KD_Int	1.38813	-0.848832	-4.79085	20.0426	19.725	20.8113	20.654
Color2 [A=255, R=255, G=0, B=0]	9	4		P63218	P63218	GBG5_HUMAN	GNG5	Guanine nucleotide-binding protein G(I)/G(S)/G(O) subunit gamma-5	+	HDLECs_NS_Int_HDLECs_KD_Int	1.81044	-0.846178	-7.94575	21.8913	21.8307	22.6051	22.8093
Color2 [A=255, R=255, G=0, B=0]	9	4		P62273	P62273;P62273-2	RS29_HUMAN	RPS29	40S ribosomal protein S29	+	HDLECs_NS_Int_HDLECs_KD_Int	1.80718	-0.83405	-7.91528	23.5285	23.3511	24.3307	24.217
Color2 [A=255, R=255, G=0, B=0]	9	4		Q68DK7	Q68DK7	MSL1_HUMAN	MSL1	Male-specific lethal 1 homolog	+	HDLECs_NS_Int_HDLECs_KD_Int	1.86267	-0.812742	-8.44953	19.6951	19.5322	20.4775	20.3752
Color2 [A=255, R=255, G=0, B=0]	9	4		Q8NB46	Q8NB46	ANR52_HUMAN	ANKRD52	Serine/threonine-protein phosphatase 6 regulatory ankyrin repeat subunit C	+	HDLECs_NS_Int_HDLECs_KD_Int	1.82818	-0.794328	-8.11352	19.5112	19.3246	20.2419	20.1825
Color2 [A=255, R=255, G=0, B=0]	9	4		Q9NRD5	Q9NRD5	PICK1_HUMAN	PICK1	PRKCA-binding protein	+	HDLECs_NS_Int_HDLECs_KD_Int	1.82128	-0.790249	-8.04783	20.7307	20.8876	21.5404	21.6584
Color2 [A=255, R=255, G=0, B=0]	9	4		Q99726	Q99726	ZNT3_HUMAN	SLC30A3	Zinc transporter 3	+	HDLECs_NS_Int_HDLECs_KD_Int	2.29239	-0.784796	-13.9485	21.4118	21.4476	22.1612	22.2679
Color2 [A=255, R=255, G=0, B=0]	9	4		Q9NNW7;Q9NNW7-2	Q9NNW7;Q9NNW7-2	TRXR2_HUMAN	TXNRD2	Thioredoxin reductase 2, mitochondrial	+	HDLECs_NS_Int_HDLECs_KD_Int	2.61989	-0.76828	-20.3781	22.2933	22.2332	23.0088	23.0542
Color2 [A=255, R=255, G=0, B=0]	9	4		P67870	P67870	CSK2B_HUMAN	CSNK2B	Casein kinase II subunit beta	+	HDLECs_NS_Int_HDLECs_KD_Int	1.30136	-0.768143	-4.30441	24.141	23.7895	24.7024	24.7645
Color2 [A=255, R=255, G=0, B=0]	9	4		Q96E52	Q96E52;Q96E52-2	OMA1_HUMAN	OMA1	Metalloendopeptidase OMA1, mitochondrial	+	HDLECs_NS_Int_HDLECs_KD_Int	1.36431	-0.761995	-4.65278	18.6744	18.3524	19.3053	19.2455
Color2 [A=255, R=255, G=0, B=0]	9	4		P53007	P53007	TXTP_HUMAN	SLC25A1	Tricarboxylate transport protein, mitochondrial	+	HDLECs_NS_Int_HDLECs_KD_Int	2.10608	-0.757781	-11.2325	23.5285	23.5522	24.3645	24.2317
Color2 [A=255, R=255, G=0, B=0]	9	4		O95470	O95470	SGPL1_HUMAN	SGPL1	Sphingosine-1-phosphate lyase 1	+	HDLECs_NS_Int_HDLECs_KD_Int	1.32559	-0.754205	-4.43574	21.7955	21.4923	22.3211	22.4751
Color2 [A=255, R=255, G=0, B=0]	9	4		P47895	P47895	AL1A3_HUMAN	ALDH1A3	Aldehyde dehydrogenase family 1 member A3	+	HDLECs_NS_Int_HDLECs_KD_Int	1.43508	-0.732538	-5.0736	22.391	22.6606	23.2066	23.3101
Color2 [A=255, R=255, G=0, B=0]	9	4		P62888	P62888	RL30_HUMAN	RPL30	60S ribosomal protein L30	+	HDLECs_NS_Int_HDLECs_KD_Int	1.49454	-0.731936	-5.45304	26.8142	27.0813	27.6931	27.6663
Color2 [A=255, R=255, G=0, B=0]	9	4		P00846	P00846	ATP6_HUMAN	MT-ATP6	ATP synthase subunit a	+	HDLECs_NS_Int_HDLECs_KD_Int	1.65956	-0.722469	-6.64588	24.1174	24.0105	24.6918	24.8811
Color2 [A=255, R=255, G=0, B=0]	9	4		Q96AQ6;Q96AQ6-2	Q96AQ6;Q96AQ6-2;Q96AQ6-3	PBIP1_HUMAN	PBXIP1	Pre-B-cell leukemia transcription factor-interacting protein 1	+	HDLECs_NS_Int_HDLECs_KD_Int	1.39058	-0.715908	-4.80521	23.6757	23.4041	24.1946	24.317
Color2 [A=255, R=255, G=0, B=0]	9	4		Q9Y4J8;Q9Y4J8-13;Q9Y4J8-14;Q9Y4J8-15;Q9Y4J8-2	Q9Y4J8;Q9Y4J8-2;Q9Y4J8-6;Q9Y4J8-10;Q9Y4J8-11;Q9Y4J8-13;Q9Y4J8-14;Q9Y4J8-15;O60941;O60941-6;O60941-7	DTNA_HUMAN	DTNA	Dystrobrevin alpha	+	HDLECs_NS_Int_HDLECs_KD_Int	1.52041	-0.714095	-5.62601	19.9316	19.9459	20.7796	20.5261
Color2 [A=255, R=255, G=0, B=0]	9	4		Q96HE7	Q96HE7	ERO1A_HUMAN	ERO1A	ERO1-like protein alpha	+	HDLECs_NS_Int_HDLECs_KD_Int	1.37895	-0.70778	-4.73718	25.1871	24.8904	25.7286	25.7645
Color2 [A=255, R=255, G=0, B=0]	9	4		O15231-3	O15231-2;O15231-3	ZN185_HUMAN	ZNF185	Isoform 3 of Zinc finger protein 185	+	HDLECs_NS_Int_HDLECs_KD_Int	1.37788	-0.689757	-4.73097	21.3266	21.0559	21.9352	21.8269
Color2 [A=255, R=255, G=0, B=0]	9	4		P50851-2	P50851;P50851-2	LRBA_HUMAN	LRBA	Isoform 2 of Lipopolysaccharide-responsive and beige-like anchor protein	+	HDLECs_NS_Int_HDLECs_KD_Int	1.7513	-0.688457	-7.40996	22.1301	21.9459	22.7389	22.714
Color2 [A=255, R=255, G=0, B=0]	9	4		Q07617	Q07617	SPAG1_HUMAN	SPAG1	Sperm-associated antigen 1	+	HDLECs_NS_Int_HDLECs_KD_Int	2.49252	-0.688008	-17.5877	20.9742	20.9742	21.7013	21.6231
Color2 [A=255, R=255, G=0, B=0]	9	4		Q75T13	Q75T13;Q75T13-2;Q75T13-3	PGAP1_HUMAN	PGAP1	GPI inositol-deacylase	+	HDLECs_NS_Int_HDLECs_KD_Int	1.36235	-0.685157	-4.64157	19.0069	18.7645	19.6551	19.4867
Color2 [A=255, R=255, G=0, B=0]	9	4		P23434	P23434	GCSH_HUMAN	GCSH	Glycine cleavage system H protein, mitochondrial	+	HDLECs_NS_Int_HDLECs_KD_Int	1.57804	-0.683578	-6.0295	21.953	22.1581	22.6907	22.7876
Color2 [A=255, R=255, G=0, B=0]	9	4		Q9HCE1	Q9HCE1;Q9HCE1-2	MOV10_HUMAN	MOV10	Helicase MOV-10	+	HDLECs_NS_Int_HDLECs_KD_Int	1.73847	-0.672488	-7.29828	22.0854	21.9566	22.7594	22.6276
Color2 [A=255, R=255, G=0, B=0]	9	4		P09493-3	P09493;P09493-2;P09493-3;P09493-4;P09493-5;P09493-6;P09493-7;P09493-8;P09493-9;P09493-10	TPM1_HUMAN	TPM1	Isoform 3 of Tropomyosin alpha-1 chain	+	HDLECs_NS_Int_HDLECs_KD_Int	1.30849	-0.671446	-4.34271	27.8623	27.6527	28.3153	28.5426
Color2 [A=255, R=255, G=0, B=0]	9	4		P12644	P12644	BMP4_HUMAN	BMP4	Bone morphogenetic protein 4	+	HDLECs_NS_Int_HDLECs_KD_Int	1.30631	-0.661229	-4.33099	19.0094	18.7262	19.5861	19.4719
Color2 [A=255, R=255, G=0, B=0]	9	4		Q01432;Q01432-4;Q01432-5	Q01432;Q01432-3;Q01432-4;Q01432-5;Q01432-6	AMPD3_HUMAN	AMPD3	AMP deaminase 3	+	HDLECs_NS_Int_HDLECs_KD_Int	1.37432	-0.652903	-4.71034	18.1523	18.0728	18.8982	18.6327
Color2 [A=255, R=255, G=0, B=0]	9	4		Q99439	Q99439;Q99439-2	CNN2_HUMAN	CNN2	Calponin-2	+	HDLECs_NS_Int_HDLECs_KD_Int	1.98619	-0.652598	-9.76591	25.5045	25.3712	26.0854	26.0955
Color2 [A=255, R=255, G=0, B=0]	9	4		P31949	P31949	S10AB_HUMAN	S100A11	Protein S100-A11	+	HDLECs_NS_Int_HDLECs_KD_Int	2.09136	-0.650235	-11.0415	26.5165	26.4057	27.0914	27.1312
Color2 [A=255, R=255, G=0, B=0]	9	4		Q86UD3	Q86UD3	MARH3_HUMAN	MARH	E3 ubiquitin-protein ligase MARCH3	+	HDLECs_NS_Int_HDLECs_KD_Int	1.30168	-0.6468	-4.30612	20.9951	20.7223	21.4425	21.5685
Color2 [A=255, R=255, G=0, B=0]	9	4		P22004	P22004	BMP6_HUMAN	BMP6	Bone morphogenetic protein 6	+	HDLECs_NS_Int_HDLECs_KD_Int	2.45579	-0.645973	-16.8559	20.9388	20.9742	21.6364	21.5685
Color2 [A=255, R=255, G=0, B=0]	9	4		Q8IY26	Q8IY26	PLPP6_HUMAN	PLPP6	Phospholipid phosphatase 6	+	HDLECs_NS_Int_HDLECs_KD_Int	1.34349	-0.643658	-4.53496	19.0051	19.1999	19.6429	19.8494
Color2 [A=255, R=255, G=0, B=0]	9	4		P23229-2;P23229-4;P23229-6	P23229;P23229-2;P23229-3;P23229-4;P23229-5;P23229-6;P23229-7;P23229-9	ITA6_HUMAN	ITGA6	Isoform Alpha-6X1A of Integrin alpha-6	+	HDLECs_NS_Int_HDLECs_KD_Int	1.98724	-0.640805	-9.77791	23.5983	23.6096	24.1795	24.3101
Color2 [A=255, R=255, G=0, B=0]	9	4		Q8TBF5;Q8TBF5-2	Q8TBF5;Q8TBF5-2	PIGX_HUMAN	PIGX	Phosphatidylinositol-glycan biosynthesis class X protein	+	HDLECs_NS_Int_HDLECs_KD_Int	1.77371	-0.630771	-7.60882	20.265	20.1332	20.8802	20.7796
Color2 [A=255, R=255, G=0, B=0]	9	4		Q8NDA8	Q8NDA8;Q8NDA8-3	MROH1_HUMAN	MROH1	Maestro heat-like repeat-containing protein family member 1	+	HDLECs_NS_Int_HDLECs_KD_Int	1.36098	-0.626602	-4.63374	21.343	21.5638	22.002	22.1581
Color2 [A=255, R=255, G=0, B=0]	9	4		P60602	P60602;P60602-2	ROMO1_HUMAN	ROMO1	Reactive oxygen species modulator 1	+	HDLECs_NS_Int_HDLECs_KD_Int	1.32576	-0.61865	-4.43668	22.7955	22.7492	23.2535	23.5285
Color2 [A=255, R=255, G=0, B=0]	9	4		P07919	P07919	QCR6_HUMAN	UQCRH	Cytochrome b-c1 complex subunit 6, mitochondrial	+	HDLECs_NS_Int_HDLECs_KD_Int	1.50204	-0.609248	-5.50273	23.3645	23.1856	23.8191	23.9495
Color2 [A=255, R=255, G=0, B=0]	9	4		P15924	P15924;P15924-2;P15924-3	DESP_HUMAN	DSP	Desmoplakin	+	HDLECs_NS_Int_HDLECs_KD_Int	1.50541	-0.606008	-5.52514	22.44	22.2736	23.0342	22.8913
Color2 [A=255, R=255, G=0, B=0]	9	4		Q9NP80;Q9NP80-3	Q9NP80;Q9NP80-2;Q9NP80-3	PLPL8_HUMAN	PNPLA8	Calcium-independent phospholipase A2-gamma	+	HDLECs_NS_Int_HDLECs_KD_Int	1.68759	-0.60241	-6.87111	21.0756	20.9024	21.5777	21.6051
Color2 [A=255, R=255, G=0, B=0]	9	4		Q96H78	Q96H78	S2544_HUMAN	SLC25A44	Solute carrier family 25 member 44	+	HDLECs_NS_Int_HDLECs_KD_Int	1.65784	-0.597082	-6.63229	19.0907	18.9133	19.5838	19.6143
Color2 [A=255, R=255, G=0, B=0]	9	4		O75157;O75157-2	O75157;O75157-2	T22D2_HUMAN	TSC22D2	TSC22 domain family protein 2	+	HDLECs_NS_Int_HDLECs_KD_Int	1.86795	-0.591921	-8.50209	21.2989	21.4375	21.953	21.9672
Color2 [A=255, R=255, G=0, B=0]	9	4		Q9H6H4	Q9H6H4;Q9H6H4-2	REEP4_HUMAN	REEP4	Receptor expression-enhancing protein 4	+	HDLECs_NS_Int_HDLECs_KD_Int	1.52245	-0.591567	-5.63984	20.5069	20.3321	21.0691	20.953
Color2 [A=255, R=255, G=0, B=0]	9	4		Q02543	Q02543	RL18A_HUMAN	RPL18A	60S ribosomal protein L18a	+	HDLECs_NS_Int_HDLECs_KD_Int	1.50741	-0.588769	-5.53848	25.1015	25.275	25.7155	25.8385
Color2 [A=255, R=255, G=0, B=0]	9	4		Q9H7P9	Q9H7P9;Q9H7P9-3	PKHG2_HUMAN	PLEKHG2	Pleckstrin homology domain-containing family G member 2	+	HDLECs_NS_Int_HDLECs_KD_Int	2.03928	-0.586639	-10.3908	19.5837	19.4715	20.1079	20.1206
Color2 [A=255, R=255, G=0, B=0]	9	4		P21579	P21579	SYT1_HUMAN	SYT1	Synaptotagmin-1	+	HDLECs_NS_Int_HDLECs_KD_Int	1.61212	-0.583903	-6.28038	20.3645	20.3962	20.8727	21.0559
Color2 [A=255, R=255, G=0, B=0]	9	4		Q01581	Q01581	HMCS1_HUMAN	HMGCS1	Hydroxymethylglutaryl-CoA synthase, cytoplasmic	+	HDLECs_NS_Int_HDLECs_KD_Int	1.48821	-0.5748	-5.41148	21.6096	21.4015	22.1015	22.0592
Color2 [A=255, R=255, G=0, B=0]	9	4		Q9H8M1;Q9H8M1-2	Q9H8M1;Q9H8M1-2	CQ10B_HUMAN	COQ10B	Coenzyme Q-binding protein COQ10 homolog B, mitochondrial	+	HDLECs_NS_Int_HDLECs_KD_Int	1.38787	-0.572028	-4.78932	19.5704	19.4179	20.1581	19.9742
Color2 [A=255, R=255, G=0, B=0]	9	4		Q7Z4H7;Q7Z4H7-3	Q7Z4H7;Q7Z4H7-2;Q7Z4H7-3	HAUS6_HUMAN	HAUS6	HAUS augmin-like complex subunit 6	+	HDLECs_NS_Int_HDLECs_KD_Int	1.76646	-0.559093	-7.54392	19.1315	19.2783	19.7745	19.7535
Color2 [A=255, R=255, G=0, B=0]	9	4		O75146	O75146;O75146-2	HIP1R_HUMAN	HIP1R	Huntingtin-interacting protein 1-related protein	+	HDLECs_NS_Int_HDLECs_KD_Int	1.73408	-0.558654	-7.26051	22.4196	22.2679	22.8895	22.9152
Color2 [A=255, R=255, G=0, B=0]	9	4		Q9BXH1	Q9BXH1	BBC3_HUMAN	BBC3	Bcl-2-binding component 3	+	HDLECs_NS_Int_HDLECs_KD_Int	1.49329	-0.557715	-5.4448	18.0295	17.8249	18.4795	18.4904
Color2 [A=255, R=255, G=0, B=0]	9	4		Q9BVT8	Q9BVT8	TMUB1_HUMAN	TMUB1	Transmembrane and ubiquitin-like domain-containing protein 1	+	HDLECs_NS_Int_HDLECs_KD_Int	1.61469	-0.556533	-6.29971	22.0459	21.8987	22.48	22.5777
Color2 [A=255, R=255, G=0, B=0]	9	4		P62913	P62913;P62913-2	RL11_HUMAN	RPL11	60S ribosomal protein L11	+	HDLECs_NS_Int_HDLECs_KD_Int	1.8921	-0.554424	-8.74663	26.8974	26.8385	27.4785	27.3662
Color2 [A=255, R=255, G=0, B=0]	9	4		Q96S94	Q96S94;Q96S94-2;Q96S94-4;Q96S94-5	CCNL2_HUMAN	CCNL2	Cyclin-L2	+	HDLECs_NS_Int_HDLECs_KD_Int	1.32183	-0.553972	-4.41516	18.5023	18.7491	19.157	19.2023
Color2 [A=255, R=255, G=0, B=0]	9	4		Q13308;Q13308-6	Q13308;Q13308-2;Q13308-3;Q13308-5;Q13308-6	PTK7_HUMAN	PTK7	Inactive tyrosine-protein kinase 7	+	HDLECs_NS_Int_HDLECs_KD_Int	1.79689	-0.550842	-7.8198	22.5045	22.3699	22.9672	23.0088
Color2 [A=255, R=255, G=0, B=0]	9	4		O43353	O43353;O43353-2	RIPK2_HUMAN	RIPK2	Receptor-interacting serine/threonine-protein kinase 2	+	HDLECs_NS_Int_HDLECs_KD_Int	1.39842	-0.54487	-4.85159	22.7876	22.5708	23.2535	23.1946
Color2 [A=255, R=255, G=0, B=0]	9	4		P60981	P60981;P60981-2	DEST_HUMAN	DSTN	Destrin	+	HDLECs_NS_Int_HDLECs_KD_Int	2.27005	-0.544278	-13.5916	26.2643	26.3359	26.8264	26.8623
Color2 [A=255, R=255, G=0, B=0]	9	4		P62714	P62714	PP2AB_HUMAN	PPP2CB	Serine/threonine-protein phosphatase 2A catalytic subunit beta isoform	+	HDLECs_NS_Int_HDLECs_KD_Int	1.30782	-0.539934	-4.33912	23.2679	23.0838	23.7995	23.632
Color2 [A=255, R=255, G=0, B=0]	9	4		Q9P086	Q9P086	MED11_HUMAN	MED11	Mediator of RNA polymerase II transcription subunit 11	+	HDLECs_NS_Int_HDLECs_KD_Int	1.40797	-0.539662	-4.90858	18.1131	18.3216	18.722	18.7919
Color2 [A=255, R=255, G=0, B=0]	9	4		P62269	P62269	RS18_HUMAN	RPS18	40S ribosomal protein S18	+	HDLECs_NS_Int_HDLECs_KD_Int	1.62243	-0.535996	-6.3582	27.019	26.8504	27.4707	27.4707
Color2 [A=255, R=255, G=0, B=0]	9	4		Q7RTP0	Q7RTP0;Q7RTP0-2	NIPA1_HUMAN	NIPA1	Magnesium transporter NIPA1	+	HDLECs_NS_Int_HDLECs_KD_Int	1.52821	-0.534922	-5.67911	21.391	21.2877	21.953	21.7955
Color2 [A=255, R=255, G=0, B=0]	9	4		P83881	P83881;Q969Q0	RL36A_HUMAN	RPL36A	60S ribosomal protein L36a	+	HDLECs_NS_Int_HDLECs_KD_Int	2.06365	-0.533034	-10.6905	24.2021	24.1253	24.6649	24.7286
Color2 [A=255, R=255, G=0, B=0]	9	4		P22830;P22830-2	P22830;P22830-2	HEMH_HUMAN	FECH	Ferrochelatase, mitochondrial	+	HDLECs_NS_Int_HDLECs_KD_Int	1.43674	-0.524179	-5.08386	21.9985	21.7995	22.3962	22.4501
Color2 [A=255, R=255, G=0, B=0]	9	4		Q5VUM1	Q5VUM1	SDHF4_HUMAN	SDHAF4	Succinate dehydrogenase assembly factor 4, mitochondrial	+	HDLECs_NS_Int_HDLECs_KD_Int	1.41664	-0.520695	-4.96083	18.4221	18.616	19.08	18.9996
Color2 [A=255, R=255, G=0, B=0]	9	4		O75509	O75509	TNR21_HUMAN	TNFRSF21	Tumor necrosis factor receptor superfamily member 21	+	HDLECs_NS_Int_HDLECs_KD_Int	1.49374	-0.516873	-5.44776	20.3962	20.5731	20.9672	21.0359
Color2 [A=255, R=255, G=0, B=0]	9	4		P62873	P62873;P62873-2	GBB1_HUMAN	GNB1	Guanine nucleotide-binding protein G(I)/G(S)/G(T) subunit beta-1	+	HDLECs_NS_Int_HDLECs_KD_Int	1.47179	-0.5101	-5.30496	25.9716	25.8142	26.4583	26.3477
Color2 [A=255, R=255, G=0, B=0]	9	4		P30050	P30050	RL12_HUMAN	RPL12	60S ribosomal protein L12	+	HDLECs_NS_Int_HDLECs_KD_Int	2.39478	-0.504162	-15.7063	26.7389	26.6865	27.1984	27.2353
Color2 [A=255, R=255, G=0, B=0]	9	4		O94851-4;O94851-6	O94851-2;O94851-4;O94851-6	MICA2_HUMAN	MICAL2	Isoform 4 of [F-actin]-monooxygenase MICAL2	+	HDLECs_NS_Int_HDLECs_KD_Int	1.93225	-0.50382	-9.16837	22.2185	22.1519	22.6453	22.7327
Color2 [A=255, R=255, G=0, B=0]	9	4		Q9H9P8	Q9H9P8;Q9H9P8-2	L2HDH_HUMAN	L2HGDH	L-2-hydroxyglutarate dehydrogenase, mitochondrial	+	HDLECs_NS_Int_HDLECs_KD_Int	1.39555	-0.486732	-4.8346	20.6186	20.7955	21.2419	21.1457
Color2 [A=255, R=255, G=0, B=0]	9	4		Q53RD9;Q53RD9-3	Q53RD9;Q53RD9-2;Q53RD9-3;Q53RD9-4	FBLN7_HUMAN	FBLN7	Fibulin-7	+	HDLECs_NS_Int_HDLECs_KD_Int	1.54681	-0.477322	-5.80762	20.2302	20.1206	20.5915	20.714
Color2 [A=255, R=255, G=0, B=0]	9	4		Q7L3T8	Q7L3T8	SYPM_HUMAN	PARS2	Probable proline--tRNA ligase, mitochondrial	+	HDLECs_NS_Int_HDLECs_KD_Int	1.37211	-0.475325	-4.69759	20.1079	20.3101	20.6886	20.68
Color2 [A=255, R=255, G=0, B=0]	9	4		O95361	Q309B1;O95361;O95361-2	TRI16_HUMAN	TRIM16	Tripartite motif-containing protein 16	+	HDLECs_NS_Int_HDLECs_KD_Int	1.39323	-0.473515	-4.82084	22.9261	22.9152	23.2961	23.4923
Color2 [A=255, R=255, G=0, B=0]	9	4		P36578	P36578	RL4_HUMAN	RPL4	60S ribosomal protein L4	+	HDLECs_NS_Int_HDLECs_KD_Int	1.87379	-0.473398	-8.56063	26.6998	26.7389	27.2445	27.141
Color2 [A=255, R=255, G=0, B=0]	9	4		Q96C01	Q96C01	F136A_HUMAN	FAM136A	Protein FAM136A	+	HDLECs_NS_Int_HDLECs_KD_Int	1.43174	-0.471714	-5.05301	22.5568	22.5638	22.9388	23.1253
Color2 [A=255, R=255, G=0, B=0]	9	4		P98179	P98179	RBM3_HUMAN	RBM3	RNA-binding protein 3	+	HDLECs_NS_Int_HDLECs_KD_Int	1.90891	-0.471538	-8.92087	24.4041	24.3101	24.8044	24.8528
Color2 [A=255, R=255, G=0, B=0]	9	4		P62937	P62937	PPIA_HUMAN	PPIA	Peptidyl-prolyl cis-trans isomerase A	+	HDLECs_NS_Int_HDLECs_KD_Int	1.45804	-0.468442	-5.21719	30.5481	30.4334	30.8901	31.0283
Color2 [A=255, R=255, G=0, B=0]	9	4		Q96IZ0	Q96IZ0	PAWR_HUMAN	PAWR	PRKC apoptosis WT1 regulator protein	+	HDLECs_NS_Int_HDLECs_KD_Int	1.75296	-0.467923	-7.42447	24.8142	24.8997	25.2785	25.3712
Color2 [A=255, R=255, G=0, B=0]	9	4		O60551	O60551	NMT2_HUMAN	NMT2	Glycylpeptide N-tetradecanoyltransferase 2	+	HDLECs_NS_Int_HDLECs_KD_Int	2.18696	-0.466228	-12.3411	22.848	22.8802	23.2961	23.3645
Color2 [A=255, R=255, G=0, B=0]	9	4		P60520	P60520	GBRL2_HUMAN	GABARAPL2	Gamma-aminobutyric acid receptor-associated protein-like 2	+	HDLECs_NS_Int_HDLECs_KD_Int	1.38466	-0.464893	-4.77047	22.821	22.7265	23.3239	23.1534
Color2 [A=255, R=255, G=0, B=0]	9	4		P46782	P46782	RS5_HUMAN	RPS5	40S ribosomal protein S5	+	HDLECs_NS_Int_HDLECs_KD_Int	1.31475	-0.461796	-4.37658	25.945	25.9803	26.5285	26.3204
Color2 [A=255, R=255, G=0, B=0]	9	4		A6NCE7;Q9GZQ8	Q9H492;Q9H492-2;A6NCE7;Q9GZQ8	MLP3B_HUMAN;MP3B2_HUMAN	MAP1LC3B;MAP1LC3B2	Microtubule-associated proteins 1A/1B light chain 3 beta 2	+	HDLECs_NS_Int_HDLECs_KD_Int	2.38407	-0.459921	-15.5126	22.6779	22.7369	23.1642	23.1704
Color2 [A=255, R=255, G=0, B=0]	9	4		Q8N392	Q8N392	RHG18_HUMAN	ARHGAP18	Rho GTPase-activating protein 18	+	HDLECs_NS_Int_HDLECs_KD_Int	1.54912	-0.456748	-5.8238	23.1931	23.0658	23.632	23.5404
Color2 [A=255, R=255, G=0, B=0]	9	4		O15126	O15126	SCAM1_HUMAN	SCAMP1	Secretory carrier-associated membrane protein 1	+	HDLECs_NS_Int_HDLECs_KD_Int	1.32187	-0.451631	-4.41538	22.1612	21.9566	22.5117	22.5093
Color2 [A=255, R=255, G=0, B=0]	9	4		Q14257;Q14257-2	Q14257;Q14257-2	RCN2_HUMAN	RCN2	Reticulocalbin-2	+	HDLECs_NS_Int_HDLECs_KD_Int	2.02208	-0.4491	-10.1842	25.7363	25.6513	26.1546	26.1312
Color2 [A=255, R=255, G=0, B=0]	9	4		P15884-2	P15884;P15884-2;P15884-3;P15884-4;P15884-5;P15884-6;P15884-7;P15884-8;P15884-9;P15884-10;P15884-11;P15884-12;P15884-13;P15884-14;P15884-15;P15884-16	ITF2_HUMAN	TCF4	Isoform SEF2-1A of Transcription factor 4	+	HDLECs_NS_Int_HDLECs_KD_Int	1.5683	-0.447149	-5.95944	20.2302	20.1457	20.5731	20.6971
Color2 [A=255, R=255, G=0, B=0]	9	4		Q9NRP2	Q9NRP2	COXM2_HUMAN	CMC2	COX assembly mitochondrial protein 2 homolog	+	HDLECs_NS_Int_HDLECs_KD_Int	1.7485	-0.445459	-7.38544	22.5892	22.5237	22.9513	23.0526
Color2 [A=255, R=255, G=0, B=0]	9	4		Q9NRS6	Q9NRS6;Q9NRS6-2	SNX15_HUMAN	SNX15	Sorting nexin-15	+	HDLECs_NS_Int_HDLECs_KD_Int	2.39771	-0.444621	-15.7597	21.3266	21.3266	21.743	21.7995
Color2 [A=255, R=255, G=0, B=0]	9	4		Q13322;Q13322-2	Q13322;Q13322-2;Q13322-3;Q13322-4	GRB10_HUMAN	GRB10	Growth factor receptor-bound protein 10	+	HDLECs_NS_Int_HDLECs_KD_Int	1.65695	-0.442993	-6.62527	21.2066	21.265	21.6186	21.7389
Color2 [A=255, R=255, G=0, B=0]	9	4		P0CG30	P0CG30;P0CG29	GSTT2_HUMAN	GSTT2B	Glutathione S-transferase theta-2B	+	HDLECs_NS_Int_HDLECs_KD_Int	1.41004	-0.441276	-4.921	21.2185	21.1581	21.5451	21.714
Color2 [A=255, R=255, G=0, B=0]	9	4		P62906	P62906	RL10A_HUMAN	RPL10A	60S ribosomal protein L10a	+	HDLECs_NS_Int_HDLECs_KD_Int	1.89908	-0.436915	-8.81858	26.1391	26.2372	26.632	26.6181
Color2 [A=255, R=255, G=0, B=0]	9	4		Q15833	Q15833;Q15833-2;Q15833-3	STXB2_HUMAN	STXBP2	Syntaxin-binding protein 2	+	HDLECs_NS_Int_HDLECs_KD_Int	1.60945	-0.43635	-6.2604	23.4298	23.2961	23.7796	23.8191
Color2 [A=255, R=255, G=0, B=0]	9	4		P40429	P40429;Q6NVV1	RL13A_HUMAN	RPL13A	60S ribosomal protein L13a	+	HDLECs_NS_Int_HDLECs_KD_Int	1.52896	-0.434714	-5.68423	26.4707	26.3359	26.8741	26.8019
Color2 [A=255, R=255, G=0, B=0]	9	4		A3KMH1;A3KMH1-3	A3KMH1;A3KMH1-2;A3KMH1-3	VWA8_HUMAN	VWA8	von Willebrand factor A domain-containing protein 8	+	HDLECs_NS_Int_HDLECs_KD_Int	1.45619	-0.433433	-5.20553	21.3645	21.2006	21.7307	21.7013
Color2 [A=255, R=255, G=0, B=0]	9	4		Q15751	Q15751	HERC1_HUMAN	HERC1	Probable E3 ubiquitin-protein ligase HERC1	+	HDLECs_NS_Int_HDLECs_KD_Int	1.73982	-0.424661	-7.31002	19.9742	20.0292	20.4775	20.3752
Color2 [A=255, R=255, G=0, B=0]	9	4		O14880	O14880	MGST3_HUMAN	MGST3	Microsomal glutathione S-transferase 3	+	HDLECs_NS_Int_HDLECs_KD_Int	1.58491	-0.421449	-6.07929	23.1015	22.9777	23.4923	23.4298
Color2 [A=255, R=255, G=0, B=0]	9	4		Q9Y689	Q9Y689;Q96KC2	ARL5A_HUMAN	ARL5A	ADP-ribosylation factor-like protein 5A	+	HDLECs_NS_Int_HDLECs_KD_Int	1.6556	-0.420222	-6.61465	21.2302	21.2302	21.714	21.5869
Color2 [A=255, R=255, G=0, B=0]	9	4		Q9HCN3	Q9HCN3	TMM8A_HUMAN	TMEM8A	Post-GPI attachment to proteins factor 6	+	HDLECs_NS_Int_HDLECs_KD_Int	1.41776	-0.416372	-4.9676	20.5731	20.6971	21.1079	20.9951
Color2 [A=255, R=255, G=0, B=0]	9	4		P09493-5	P09493;P09493-5;P09493-6;P09493-7;P09493-9	TPM1_HUMAN	TPM1	Isoform 5 of Tropomyosin alpha-1 chain	+	HDLECs_NS_Int_HDLECs_KD_Int	1.40727	-0.415584	-4.90437	25.2243	25.3745	25.6757	25.7543
Color2 [A=255, R=255, G=0, B=0]	9	4		P49590	P49590;P49590-2	SYHM_HUMAN	HARS2	Probable histidine--tRNA ligase, mitochondrial	+	HDLECs_NS_Int_HDLECs_KD_Int	2.89022	-0.415047	-27.8414	21.6453	21.6231	22.0592	22.0393
Color2 [A=255, R=255, G=0, B=0]	9	4		Q7L311	Q7L311	ARMX2_HUMAN	ARMCX2	Armadillo repeat-containing X-linked protein 2	+	HDLECs_NS_Int_HDLECs_KD_Int	2.02785	-0.414162	-10.2531	21.9061	21.8764	22.343	22.2679
Color2 [A=255, R=255, G=0, B=0]	9	4		Q9Y6E2	Q9Y6E2	BZW2_HUMAN	BZW2	Basic leucine zipper and W2 domain-containing protein 2	+	HDLECs_NS_Int_HDLECs_KD_Int	1.63808	-0.408144	-6.47804	23.5638	23.4551	23.9495	23.8858
Color2 [A=255, R=255, G=0, B=0]	9	4		Q15637-6	Q15637-6	SF01_HUMAN	SF1	Isoform 6 of Splicing factor 1	+	HDLECs_NS_Int_HDLECs_KD_Int	1.37764	-0.408071	-4.72962	24.8623	24.6918	25.1719	25.1984
Color2 [A=255, R=255, G=0, B=0]	9	4		P23528	P23528;Q9Y281;Q9Y281-3	COF1_HUMAN	CFL1	Cofilin-1	+	HDLECs_NS_Int_HDLECs_KD_Int	1.46397	-0.404964	-5.2549	29.3745	29.4234	29.7309	29.877
Color2 [A=255, R=255, G=0, B=0]	9	4		P25398	P25398	RS12_HUMAN	RPS12	40S ribosomal protein S12	+	HDLECs_NS_Int_HDLECs_KD_Int	2.14282	-0.404789	-11.7234	26.5754	26.5225	26.9316	26.976
Color2 [A=255, R=255, G=0, B=0]	9	4		Q96I59	Q96I59;Q96I59-2	SYNM_HUMAN	NARS2	Probable asparagine--tRNA ligase, mitochondrial	+	HDLECs_NS_Int_HDLECs_KD_Int	1.3758	-0.402252	-4.7189	22.2593	22.1612	22.5427	22.6822
Color2 [A=255, R=255, G=0, B=0]	9	4		Q15797	O15198;O15198-2;Q15797	SMAD1_HUMAN	SMAD1	Mothers against decapentaplegic homolog 1	+	HDLECs_NS_Int_HDLECs_KD_Int	1.61562	-0.401705	-6.30672	22.7056	22.8093	23.1222	23.1961
Color2 [A=255, R=255, G=0, B=0]	9	4		O14798	O14798	TR10C_HUMAN	TNFRSF10C	Tumor necrosis factor receptor superfamily member 10C	+	HDLECs_NS_Int_HDLECs_KD_Int	1.67615	-0.401391	-6.77832	21.8307	21.8538	22.3017	22.1856
Color2 [A=255, R=255, G=0, B=0]	9	4		Q8N138;Q8N138-4	Q8N138;Q8N138-4	ORML3_HUMAN	ORMDL3	ORM1-like protein 3	+	HDLECs_NS_Int_HDLECs_KD_Int	1.47367	-0.401365	-5.31705	20.3211	20.2419	20.6186	20.7471
Color2 [A=255, R=255, G=0, B=0]	9	4		Q9UGI8-2	Q9UGI8;Q9UGI8-2	TES_HUMAN	TES	Isoform 2 of Testin	+	HDLECs_NS_Int_HDLECs_KD_Int	2.11552	-0.39646	-11.3568	24.417	24.4862	24.8528	24.8433
Color2 [A=255, R=255, G=0, B=0]	9	4		Q9H4E5	Q9H4E5;Q9H4E5-2	RHOJ_HUMAN	RHOJ	Rho-related GTP-binding protein RhoJ	+	HDLECs_NS_Int_HDLECs_KD_Int	2.29216	-0.396387	-13.9449	21.5777	21.5213	21.9423	21.9495
Color2 [A=255, R=255, G=0, B=0]	9	4		P62263	P62263	RS14_HUMAN	RPS14	40S ribosomal protein S14	+	HDLECs_NS_Int_HDLECs_KD_Int	1.31475	-0.395142	-4.37654	26.8385	27.019	27.3239	27.3239
Color2 [A=255, R=255, G=0, B=0]	9	4		Q92882	Q92882	OSTF1_HUMAN	OSTF1	Osteoclast-stimulating factor 1	+	HDLECs_NS_Int_HDLECs_KD_Int	1.6293	-0.393212	-6.41057	25.8409	25.9066	26.2151	26.3187
Color2 [A=255, R=255, G=0, B=0]	9	4		Q8NBF6	Q8NBF6;Q8NBF6-2	AVL9_HUMAN	AVL9	Late secretory pathway protein AVL9 homolog	+	HDLECs_NS_Int_HDLECs_KD_Int	1.69324	-0.392107	-6.91734	22.1015	21.9916	22.4247	22.4526
Color2 [A=255, R=255, G=0, B=0]	9	4		Q9Y4C8	Q9Y4C8	RBM19_HUMAN	RBM19	Probable RNA-binding protein 19	+	HDLECs_NS_Int_HDLECs_KD_Int	1.62694	-0.391451	-6.39256	20.1825	20.0951	20.5731	20.4874
Color2 [A=255, R=255, G=0, B=0]	9	4		P16298;P16298-4	P16298;P16298-2;P16298-3;P16298-4	PP2BB_HUMAN	PPP3CB	Serine/threonine-protein phosphatase 2B catalytic subunit beta isoform	+	HDLECs_NS_Int_HDLECs_KD_Int	1.51309	-0.388859	-5.57656	21.0088	21.0756	21.3699	21.4923
Color2 [A=255, R=255, G=0, B=0]	9	4		Q9NX47	Q9NX47	MARH5_HUMAN	MARH	E3 ubiquitin-protein ligase MARCH5	+	HDLECs_NS_Int_HDLECs_KD_Int	1.42949	-0.388751	-5.0392	21.8346	21.7265	22.2243	22.1143
Color2 [A=255, R=255, G=0, B=0]	9	4		P23396	P23396;P23396-2	RS3_HUMAN	RPS3	40S ribosomal protein S3	+	HDLECs_NS_Int_HDLECs_KD_Int	2.1936	-0.384649	-12.4367	27.5315	27.4707	27.8916	27.8799
Color2 [A=255, R=255, G=0, B=0]	9	4		Q96M96	Q96M96	FGD4_HUMAN	FGD4	FYVE, RhoGEF and PH domain-containing protein 4	+	HDLECs_NS_Int_HDLECs_KD_Int	1.46385	-0.380989	-5.25415	20.1457	20.265	20.6276	20.5451
Color2 [A=255, R=255, G=0, B=0]	9	4		Q96EK5	Q96EK5	KBP_HUMAN	KIF1BP	KIF1-binding protein	+	HDLECs_NS_Int_HDLECs_KD_Int	1.92194	-0.376179	-9.05828	22.0325	21.9495	22.3672	22.3672
Color2 [A=255, R=255, G=0, B=0]	9	4		P28340	P28340	DPOD1_HUMAN	POLD1	DNA polymerase delta catalytic subunit	+	HDLECs_NS_Int_HDLECs_KD_Int	2.13893	-0.375422	-11.6706	21.7836	21.7471	22.1673	22.1143
Color2 [A=255, R=255, G=0, B=0]	9	4		P21333;P21333-2	P21333;P21333-2	FLNA_HUMAN	FLNA	Filamin-A	+	HDLECs_NS_Int_HDLECs_KD_Int	1.4349	-0.375092	-5.07247	28.1984	28.0505	28.5014	28.4976
Color2 [A=255, R=255, G=0, B=0]	9	4		Q9Y4F5	Q9Y4F5;Q9Y4F5-2;Q9Y4F5-3	C170B_HUMAN	CEP170B	Centrosomal protein of 170 kDa protein B	+	HDLECs_NS_Int_HDLECs_KD_Int	1.92063	-0.374797	-9.04439	20.265	20.3101	20.6276	20.6971
Color2 [A=255, R=255, G=0, B=0]	9	4		Q96SI9;Q96SI9-2	Q96SI9;Q96SI9-2	STRBP_HUMAN	STRBP	Spermatid perinuclear RNA-binding protein	+	HDLECs_NS_Int_HDLECs_KD_Int	1.58838	-0.374723	-6.1046	23.119	23.1379	23.4425	23.5638
Color2 [A=255, R=255, G=0, B=0]	9	4		P49918;P49918-2	P49918;P49918-2	CDN1C_HUMAN	CDKN1C	Cyclin-dependent kinase inhibitor 1C	+	HDLECs_NS_Int_HDLECs_KD_Int	1.50329	-0.374166	-5.511	20.7553	20.6276	21.0426	21.0886
Color2 [A=255, R=255, G=0, B=0]	9	4		Q96KQ4	Q96KQ4	ASPP1_HUMAN	PPP1R13B	Apoptosis-stimulating of p53 protein 1	+	HDLECs_NS_Int_HDLECs_KD_Int	1.7592	-0.371451	-7.47949	20.5638	20.4972	20.8651	20.9388
Color2 [A=255, R=255, G=0, B=0]	9	4		Q96AJ9;Q96AJ9-1	Q96AJ9;Q96AJ9-1	VTI1A_HUMAN	VTI1A	Vesicle transport through interaction with t-SNAREs homolog 1A	+	HDLECs_NS_Int_HDLECs_KD_Int	1.53996	-0.370468	-5.76004	21.4526	21.5117	21.9098	21.7955
Color2 [A=255, R=255, G=0, B=0]	9	4		Q9P003	Q9P003	CNIH4_HUMAN	CNIH4	Protein cornichon homolog 4	+	HDLECs_NS_Int_HDLECs_KD_Int	1.44163	-0.370319	-5.1142	22.8614	22.7348	23.1332	23.2036
Color2 [A=255, R=255, G=0, B=0]	9	4		P62829	P62829	RL23_HUMAN	RPL23	60S ribosomal protein L23	+	HDLECs_NS_Int_HDLECs_KD_Int	1.69229	-0.367764	-6.90955	26.2481	26.2926	26.6865	26.5898
Color2 [A=255, R=255, G=0, B=0]	9	4		P62424	P62424	RL7A_HUMAN	RPL7A	60S ribosomal protein L7a	+	HDLECs_NS_Int_HDLECs_KD_Int	1.41361	-0.365363	-4.94248	27.0505	26.9088	27.3662	27.3239
Color2 [A=255, R=255, G=0, B=0]	9	4		Q6IA86;Q6IA86-2;Q6IA86-3;Q6IA86-5;Q6IA86-6	Q6IA86;Q6IA86-2;Q6IA86-3;Q6IA86-5;Q6IA86-6;Q6IA86-7	ELP2_HUMAN	ELP2	Elongator complex protein 2	+	HDLECs_NS_Int_HDLECs_KD_Int	2.18773	-0.362013	-12.3521	20.0951	20.1457	20.4676	20.4972
Color2 [A=255, R=255, G=0, B=0]	9	4		P48637	P48637;P48637-2	GSHB_HUMAN	GSS	Glutathione synthetase	+	HDLECs_NS_Int_HDLECs_KD_Int	1.47511	-0.360271	-5.32635	24.5463	24.6486	24.9134	25.002
Color2 [A=255, R=255, G=0, B=0]	9	4		P07384	P07384	CAN1_HUMAN	CAPN1	Calpain-1 catalytic subunit	+	HDLECs_NS_Int_HDLECs_KD_Int	1.72247	-0.360128	-7.16133	25.3239	25.228	25.6513	25.6209
Color2 [A=255, R=255, G=0, B=0]	9	4		Q13610	Q13610	PWP1_HUMAN	PWP1	Periodic tryptophan protein 1 homolog	+	HDLECs_NS_Int_HDLECs_KD_Int	1.48334	-0.359776	-5.37967	22.2764	22.265	22.6971	22.5638
Color2 [A=255, R=255, G=0, B=0]	9	4		Q9UBS8	Q9UBS8	RNF14_HUMAN	RNF14	E3 ubiquitin-protein ligase RNF14	+	HDLECs_NS_Int_HDLECs_KD_Int	1.49345	-0.359717	-5.44588	21.4476	21.4015	21.7223	21.8461
Color2 [A=255, R=255, G=0, B=0]	9	4		P15884-12	P15884;P15884-5;P15884-6;P15884-7;P15884-8;P15884-9;P15884-10;P15884-12;P15884-14;P15884-15;P15884-16	ITF2_HUMAN	TCF4	Isoform E- of Transcription factor 4	+	HDLECs_NS_Int_HDLECs_KD_Int	1.46586	-0.358624	-5.26698	19.9742	19.915	20.3645	20.2419
Color2 [A=255, R=255, G=0, B=0]	9	4		P33527	P33527;P33527-2;P33527-3;P33527-4;P33527-5;P33527-6;P33527-7;P33527-8;P33527-9	MRP1_HUMAN	ABCC1	Multidrug resistance-associated protein 1	+	HDLECs_NS_Int_HDLECs_KD_Int	1.45477	-0.354378	-5.19657	22.8404	22.7077	23.1441	23.1127
Color2 [A=255, R=255, G=0, B=0]	9	4		Q86U38	Q86U38;Q86U38-2	NOP9_HUMAN	NOP9	Nucleolar protein 9	+	HDLECs_NS_Int_HDLECs_KD_Int	1.3443	-0.353493	-4.5395	21.1015	20.9672	21.4273	21.3484
Color2 [A=255, R=255, G=0, B=0]	9	4		O95248-4;O95248-5	O95248;O95248-4;O95248-5	MTMR5_HUMAN	SBF1	Isoform 4 of Myotubularin-related protein 5	+	HDLECs_NS_Int_HDLECs_KD_Int	1.79958	-0.35316	-7.84465	21.1946	21.1079	21.4923	21.5165
Color2 [A=255, R=255, G=0, B=0]	9	4		O14827	O14827	RGRF2_HUMAN	RASGRF2	Ras-specific guanine nucleotide-releasing factor 2	+	HDLECs_NS_Int_HDLECs_KD_Int	1.48872	-0.352492	-5.41479	18.3385	18.4442	18.7059	18.7818
Color2 [A=255, R=255, G=0, B=0]	9	4		P26196	P26196	DDX6_HUMAN	DDX6	Probable ATP-dependent RNA helicase DDX6	+	HDLECs_NS_Int_HDLECs_KD_Int	2.00765	-0.351547	-10.014	23.3376	23.3101	23.6431	23.7077
Color2 [A=255, R=255, G=0, B=0]	9	4		O43795	O43795;O43795-2	MYO1B_HUMAN	MYO1B	Unconventional myosin-Ib	+	HDLECs_NS_Int_HDLECs_KD_Int	1.58683	-0.350273	-6.09331	23.9406	23.8576	24.2891	24.2096
Color2 [A=255, R=255, G=0, B=0]	9	4		P12259	P12259	FA5_HUMAN	F5	Coagulation factor V	+	HDLECs_NS_Int_HDLECs_KD_Int	2.31844	-0.347651	-14.3764	22.0122	22.0292	22.391	22.3457
Color2 [A=255, R=255, G=0, B=0]	9	4		Q04724	Q04727;Q04727-2;Q04727-3;Q04727-4;Q04724	TLE1_HUMAN	TLE1	Transducin-like enhancer protein 1	+	HDLECs_NS_Int_HDLECs_KD_Int	1.3377	-0.346195	-4.50266	22.538	22.3936	22.8385	22.7856
Color2 [A=255, R=255, G=0, B=0]	9	4		P17706;P17706-2	P17706;P17706-2;P17706-3;P17706-4	PTN2_HUMAN	PTPN2	Tyrosine-protein phosphatase non-receptor type 2	+	HDLECs_NS_Int_HDLECs_KD_Int	1.6307	-0.34388	-6.42128	20.343	20.2419	20.6186	20.654
Color2 [A=255, R=255, G=0, B=0]	9	4		Q14315	Q14315;Q14315-2	FLNC_HUMAN	FLNC	Filamin-C	+	HDLECs_NS_Int_HDLECs_KD_Int	1.35135	-0.342284	-4.57912	26.9316	26.7895	27.1795	27.2262
Color2 [A=255, R=255, G=0, B=0]	9	4		P05388	P05388;P05388-2	RLA0_HUMAN	RPLP0	60S acidic ribosomal protein P0	+	HDLECs_NS_Int_HDLECs_KD_Int	1.32638	-0.341726	-4.44008	26.5696	26.4234	26.8623	26.8142
Color2 [A=255, R=255, G=0, B=0]	9	4		Q96FH0	Q96FH0;Q96FH0-2	BORC8_HUMAN	BORCS8	BLOC-1-related complex subunit 8	+	HDLECs_NS_Int_HDLECs_KD_Int	1.51134	-0.34115	-5.56479	20.0292	19.9086	20.2989	20.3211
Color2 [A=255, R=255, G=0, B=0]	9	4		Q6P1N0	Q6P1N0;Q6P1N0-2	C2D1A_HUMAN	CC2D1A	Coiled-coil and C2 domain-containing protein 1A	+	HDLECs_NS_Int_HDLECs_KD_Int	1.46877	-0.340159	-5.2856	21.7995	21.6714	22.0691	22.0821
Color2 [A=255, R=255, G=0, B=0]	9	4		Q9BQP7	Q9BQP7	MGME1_HUMAN	MGME1	Mitochondrial genome maintenance exonuclease 1	+	HDLECs_NS_Int_HDLECs_KD_Int	1.36489	-0.339341	-4.65606	19.7957	19.6506	20.0559	20.0691
Color2 [A=255, R=255, G=0, B=0]	9	4		Q6IAN0	Q6IAN0	DRS7B_HUMAN	DHRS7B	Dehydrogenase/reductase SDR family member 7B	+	HDLECs_NS_Int_HDLECs_KD_Int	1.95585	-0.339057	-9.4253	21.9951	21.9847	22.3645	22.2933
Color2 [A=255, R=255, G=0, B=0]	9	4		Q969V6	Q969V6	MRTFA_HUMAN	MRTFA	Myocardin-related transcription factor A	+	HDLECs_NS_Int_HDLECs_KD_Int	1.9538	-0.33874	-9.40268	19.2161	19.1958	19.5101	19.5792
Color2 [A=255, R=255, G=0, B=0]	9	4		Q8IWB7	Q8IWB7	WDFY1_HUMAN	WDFY1	WD repeat and FYVE domain-containing protein 1	+	HDLECs_NS_Int_HDLECs_KD_Int	1.40679	-0.335899	-4.90148	23.178	23.0838	23.5165	23.417
Color2 [A=255, R=255, G=0, B=0]	9	4		Q5JRX3;Q5JRX3-2	Q5JRX3;Q5JRX3-2;Q5JRX3-3	PREP_HUMAN	PITRM1	Presequence protease, mitochondrial	+	HDLECs_NS_Int_HDLECs_KD_Int	1.71945	-0.333134	-7.13574	24.0443	24.0105	24.317	24.4041
Color2 [A=255, R=255, G=0, B=0]	9	4		Q99569-2	Q99569;Q99569-2	PKP4_HUMAN	PKP4	Isoform 2 of Plakophilin-4	+	HDLECs_NS_Int_HDLECs_KD_Int	1.37068	-0.332704	-4.68931	19.4199	19.4449	19.8349	19.6953
Color2 [A=255, R=255, G=0, B=0]	9	4		Q8NHP6	Q8NHP6;Q8NHP6-2	MSPD2_HUMAN	MOSPD2	Motile sperm domain-containing protein 2	+	HDLECs_NS_Int_HDLECs_KD_Int	2.59148	-0.329765	-19.72	21.9316	21.953	22.2849	22.2593
Color2 [A=255, R=255, G=0, B=0]	9	4		P55196;P55196-5	P55196;P55196-2;P55196-1;P55196-3;P55196-6;P55196-5	AFAD_HUMAN	AFDN	Afadin	+	HDLECs_NS_Int_HDLECs_KD_Int	1.87219	-0.325694	-8.5445	23.6971	23.6209	23.9847	23.9847
Color2 [A=255, R=255, G=0, B=0]	9	4		P18206;P18206-2	P18206;P18206-2	VINC_HUMAN	VCL	Vinculin	+	HDLECs_NS_Int_HDLECs_KD_Int	1.83337	-0.325411	-8.16327	26.5389	26.4629	26.8385	26.8142
Color2 [A=255, R=255, G=0, B=0]	9	4		P47712	P47712	PA24A_HUMAN	PLA2G4A	Cytosolic phospholipase A2	+	HDLECs_NS_Int_HDLECs_KD_Int	1.49587	-0.323739	-5.46185	20.8802	20.7876	21.1946	21.1206
Color2 [A=255, R=255, G=0, B=0]	9	4		Q9NUQ7	Q9NUQ7	UFSP2_HUMAN	UFSP2	Ufm1-specific protease 2	+	HDLECs_NS_Int_HDLECs_KD_Int	1.72693	-0.321618	-7.19927	22.265	22.1795	22.5568	22.5309
Color2 [A=255, R=255, G=0, B=0]	9	4		O00273	O00273	DFFA_HUMAN	DFFA	DNA fragmentation factor subunit alpha	+	HDLECs_NS_Int_HDLECs_KD_Int	1.46963	-0.319121	-5.29107	23.1095	23.2243	23.5045	23.4676
Color2 [A=255, R=255, G=0, B=0]	9	4		Q14318-2	Q14318-2	FKBP8_HUMAN	FKBP8	Isoform 2 of Peptidyl-prolyl cis-trans isomerase FKBP8	+	HDLECs_NS_Int_HDLECs_KD_Int	1.4485	-0.318789	-5.15712	23.9225	23.9225	24.3031	24.1795
Color2 [A=255, R=255, G=0, B=0]	9	4		P15374	P15374	UCHL3_HUMAN	UCHL3	Ubiquitin carboxyl-terminal hydrolase isozyme L3	+	HDLECs_NS_Int_HDLECs_KD_Int	1.57597	-0.318482	-6.01453	24.3376	24.2607	24.654	24.5812
Color2 [A=255, R=255, G=0, B=0]	9	4		P10644	P10644;P10644-2	KAP0_HUMAN	PRKAR1A	cAMP-dependent protein kinase type I-alpha regulatory subunit	+	HDLECs_NS_Int_HDLECs_KD_Int	1.411	-0.318184	-4.92675	25.3975	25.5225	25.7945	25.7619
Color2 [A=255, R=255, G=0, B=0]	9	4		Q9UBM7	Q9UBM7	DHCR7_HUMAN	DHCR7	7-dehydrocholesterol reductase	+	HDLECs_NS_Int_HDLECs_KD_Int	1.3881	-0.315536	-4.79064	23.4676	23.3376	23.7077	23.7286
Color2 [A=255, R=255, G=0, B=0]	9	4		Q9UI09	Q9UI09	NDUAC_HUMAN	NDUFA12	NADH dehydrogenase [ubiquinone] 1 alpha subcomplex subunit 12	+	HDLECs_NS_Int_HDLECs_KD_Int	1.49259	-0.314093	-5.44019	22.9441	22.8404	23.181	23.2317
Color2 [A=255, R=255, G=0, B=0]	9	4		Q9H3E2	Q9H3E2;Q9H3E2-2	SNX25_HUMAN	SNX25	Sorting nexin-25	+	HDLECs_NS_Int_HDLECs_KD_Int	1.82778	-0.31395	-8.10974	21.4324	21.3592	21.6971	21.7223
Color2 [A=255, R=255, G=0, B=0]	9	4		P57737-3	P57737;P57737-2;P57737-3;P57737-4	CORO7_HUMAN	CORO7	Isoform 3 of Coronin-7	+	HDLECs_NS_Int_HDLECs_KD_Int	1.58186	-0.312432	-6.05713	23.8858	23.8093	24.1946	24.1253
Color2 [A=255, R=255, G=0, B=0]	9	4		Q9HC38-2	Q9HC38;Q9HC38-2;Q9HC38-3	GLOD4_HUMAN	GLOD4	Isoform 2 of Glyoxalase domain-containing protein 4	+	HDLECs_NS_Int_HDLECs_KD_Int	1.75071	-0.3122	-7.4048	25.4923	25.5696	25.8264	25.8599
Color2 [A=255, R=255, G=0, B=0]	9	4		Q9NUQ9	Q9NUQ9;Q9NUQ9-2	FA49B_HUMAN	FAM49B	Protein FAM49B	+	HDLECs_NS_Int_HDLECs_KD_Int	2.77851	-0.311745	-24.4745	25.3066	25.3031	25.604	25.6292
Color2 [A=255, R=255, G=0, B=0]	9	4		Q9NQC3	Q9NQC3;Q9NQC3-2;Q9NQC3-3;Q9NQC3-4;Q9NQC3-5;Q9NQC3-6	RTN4_HUMAN	RTN4	Reticulon-4	+	HDLECs_NS_Int_HDLECs_KD_Int	1.44662	-0.311182	-5.14535	27.6798	27.5609	27.9428	27.9203
Color2 [A=255, R=255, G=0, B=0]	9	4		Q15185;Q15185-4	Q15185;Q15185-3;Q15185-4	TEBP_HUMAN	PTGES3	Prostaglandin E synthase 3	+	HDLECs_NS_Int_HDLECs_KD_Int	1.40951	-0.310794	-4.9178	25.7645	25.8717	26.0955	26.1623
Color2 [A=255, R=255, G=0, B=0]	9	4		Q14689;Q14689-6	Q14689;Q14689-2;Q14689-3;Q14689-4;Q14689-6	DIP2A_HUMAN	DIP2A	Disco-interacting protein 2 homolog A	+	HDLECs_NS_Int_HDLECs_KD_Int	1.4646	-0.310605	-5.25892	21.3156	21.4273	21.6628	21.7013
Color2 [A=255, R=255, G=0, B=0]	9	4		O75369-8	O75369;O75369-2;O75369-3;O75369-7;O75369-4;O75369-5;O75369-6;O75369-8;O75369-9	FLNB_HUMAN	FLNB	Isoform 8 of Filamin-B	+	HDLECs_NS_Int_HDLECs_KD_Int	2.85335	-0.306909	-26.6819	27.2979	27.2891	27.5898	27.611
Color2 [A=255, R=255, G=0, B=0]	9	4		Q02952	Q02952;Q02952-2;Q02952-3	AKA12_HUMAN	AKAP12	A-kinase anchor protein 12	+	HDLECs_NS_Int_HDLECs_KD_Int	2.66135	-0.306177	-21.3777	26.143	26.1155	26.4314	26.4394
Color2 [A=255, R=255, G=0, B=0]	9	4		Q8IWJ2	Q8IWJ2	GCC2_HUMAN	GCC2	GRIP and coiled-coil domain-containing protein 2	+	HDLECs_NS_Int_HDLECs_KD_Int	1.6801	-0.304769	-6.81026	21.8307	21.7715	22.1395	22.0723
Color2 [A=255, R=255, G=0, B=0]	9	4		Q9HBF4;Q9HBF4-3	Q9HBF4;Q9HBF4-3	ZFYV1_HUMAN	ZFYVE1	Zinc finger FYVE domain-containing protein 1	+	HDLECs_NS_Int_HDLECs_KD_Int	1.7343	-0.301554	-7.26236	21.1079	21.1581	21.4676	21.4015
Color2 [A=255, R=255, G=0, B=0]	9	4		Q9NPI6;Q9NPI6-2	Q9NPI6;Q9NPI6-2	DCP1A_HUMAN	DCP1A	mRNA-decapping enzyme 1A	+	HDLECs_NS_Int_HDLECs_KD_Int	1.49071	-0.296689	-5.42789	20.9812	20.9024	21.2006	21.2764
Color2 [A=255, R=255, G=0, B=0]	9	4		P62917	P62917	RL8_HUMAN	RPL8	60S ribosomal protein L8	+	HDLECs_NS_Int_HDLECs_KD_Int	2.30492	-0.296161	-14.1528	26.1312	26.0894	26.4073	26.4057
Color2 [A=255, R=255, G=0, B=0]	9	4		P29474	P29474;P29474-2;P29474-3	NOS3_HUMAN	NOS3	Nitric oxide synthase, endothelial	+	HDLECs_NS_Int_HDLECs_KD_Int	1.37392	-0.295786	-4.70804	23.1642	23.0393	23.391	23.4041
Color2 [A=255, R=255, G=0, B=0]	9	4		P62241	P62241	RS8_HUMAN	RPS8	40S ribosomal protein S8	+	HDLECs_NS_Int_HDLECs_KD_Int	2.77362	-0.295058	-24.3366	27.3992	27.4234	27.7064	27.7064
Color2 [A=255, R=255, G=0, B=0]	9	4		Q8TBC3	Q8TBC3	SHKB1_HUMAN	SHKBP1	SH3KBP1-binding protein 1	+	HDLECs_NS_Int_HDLECs_KD_Int	1.45584	-0.292592	-5.20328	20.2764	20.3752	20.5915	20.6453
Color2 [A=255, R=255, G=0, B=0]	9	4		Q9P2E5	Q9P2E5;Q9P2E5-2	CHPF2_HUMAN	CHPF2	Chondroitin sulfate glucuronyltransferase	+	HDLECs_NS_Int_HDLECs_KD_Int	1.88236	-0.290982	-8.64718	20.7471	20.7553	21.0088	21.0756
Color2 [A=255, R=255, G=0, B=0]	9	4		O95865	O95865	DDAH2_HUMAN	DDAH2	N(G),N(G)-dimethylarginine dimethylaminohydrolase 2	+	HDLECs_NS_Int_HDLECs_KD_Int	1.58578	-0.290003	-6.0856	26.0772	26.1719	26.4202	26.4089
Color2 [A=255, R=255, G=0, B=0]	9	4		Q658P3;Q658P3-3	Q658P3;Q658P3-2;Q658P3-3;Q658P3-4	STEA3_HUMAN	STEAP3	Metalloreductase STEAP3	+	HDLECs_NS_Int_HDLECs_KD_Int	1.62021	-0.289548	-6.34137	21.5869	21.5592	21.9061	21.8191
Color2 [A=255, R=255, G=0, B=0]	9	4		P46821	P46821	MAP1B_HUMAN	MAP1B	Microtubule-associated protein 1B	+	HDLECs_NS_Int_HDLECs_KD_Int	1.57027	-0.284548	-5.97355	24.6865	24.5983	24.9088	24.945
Color2 [A=255, R=255, G=0, B=0]	9	4		P30626;P30626-2	P30626;P30626-2;P30626-3	SORCN_HUMAN	SRI	Sorcin	+	HDLECs_NS_Int_HDLECs_KD_Int	1.7481	-0.283521	-7.38194	26.4938	26.417	26.7389	26.7389
Color2 [A=255, R=255, G=0, B=0]	9	4		Q5JTJ3;Q5JTJ3-2;Q5JTJ3-3	Q5JTJ3;Q5JTJ3-2;Q5JTJ3-3	COA6_HUMAN	COA6	Cytochrome c oxidase assembly factor 6 homolog	+	HDLECs_NS_Int_HDLECs_KD_Int	1.90032	-0.282625	-8.83146	21.9951	22.0258	22.265	22.3211
Color2 [A=255, R=255, G=0, B=0]	9	4		O00124;O00124-3	O00124;O00124-3	UBXN8_HUMAN	UBXN8	UBX domain-containing protein 8	+	HDLECs_NS_Int_HDLECs_KD_Int	1.32693	-0.277016	-4.44308	18.6294	18.5255	18.8889	18.82
Color2 [A=255, R=255, G=0, B=0]	9	4		Q99798	Q99798	ACON_HUMAN	ACO2	Aconitate hydratase, mitochondrial	+	HDLECs_NS_Int_HDLECs_KD_Int	1.33213	-0.27341	-4.47174	25.4362	25.3877	25.6292	25.7415
Color2 [A=255, R=255, G=0, B=0]	9	4		Q96DA6	Q96DA6	TIM14_HUMAN	DNAJC19	Mitochondrial import inner membrane translocase subunit TIM14	+	HDLECs_NS_Int_HDLECs_KD_Int	1.3499	-0.273081	-4.57095	22.6029	22.68	22.8689	22.9601
Color2 [A=255, R=255, G=0, B=0]	9	4		O14662-4	O14662;O14662-2;O14662-3;O14662-4;O14662-5;O14662-6	STX16_HUMAN	STX16	Isoform D of Syntaxin-16	+	HDLECs_NS_Int_HDLECs_KD_Int	1.68709	-0.27247	-6.86698	21.8346	21.7553	22.0658	22.0691
Color2 [A=255, R=255, G=0, B=0]	9	4		Q8IWE5	Q8IWE5	PKHM2_HUMAN	PLEKHM2	Pleckstrin homology domain-containing family M member 2	+	HDLECs_NS_Int_HDLECs_KD_Int	1.57433	-0.272161	-6.00274	20.3321	20.2419	20.5545	20.5638
Color2 [A=255, R=255, G=0, B=0]	9	4		Q9NXA8	Q9NXA8;Q9NXA8-2;Q9NXA8-3	SIR5_HUMAN	SIRT5	NAD-dependent protein deacylase sirtuin-5, mitochondrial	+	HDLECs_NS_Int_HDLECs_KD_Int	1.34118	-0.268592	-4.52204	22.0951	22.1825	22.3672	22.4476
Color2 [A=255, R=255, G=0, B=0]	9	4		Q5SWH9	Q5SWH9	TMM69_HUMAN	TMEM69	Transmembrane protein 69	+	HDLECs_NS_Int_HDLECs_KD_Int	1.30734	-0.262245	-4.33652	20.1457	20.265	20.4576	20.4775
Color2 [A=255, R=255, G=0, B=0]	9	4		Q9UGJ0;Q9UGJ0-3	Q9UGJ0;Q9UGJ0-2;Q9UGJ0-3	AAKG2_HUMAN	PRKAG2	5'-AMP-activated protein kinase subunit gamma-2	+	HDLECs_NS_Int_HDLECs_KD_Int	1.55244	-0.261666	-5.8471	21.7389	21.7471	22.0493	21.9601
Color2 [A=255, R=255, G=0, B=0]	9	4		P24539	P24539	AT5F1_HUMAN	ATP5PB	ATP synthase F(0) complex subunit B1, mitochondrial	+	HDLECs_NS_Int_HDLECs_KD_Int	1.63942	-0.260426	-6.48839	24.391	24.417	24.6264	24.7024
Color2 [A=255, R=255, G=0, B=0]	9	4		Q8NEN9	Q8NEN9	PDZD8_HUMAN	PDZD8	PDZ domain-containing protein 8	+	HDLECs_NS_Int_HDLECs_KD_Int	1.57389	-0.260252	-5.99957	20.6186	20.5451	20.8651	20.8191
Color2 [A=255, R=255, G=0, B=0]	9	4		Q96PU5	Q96PU5;Q96PU5-2;Q96PU5-3;Q96PU5-5;Q96PU5-6;Q96PU5-7	NED4L_HUMAN	NEDD4L	E3 ubiquitin-protein ligase NEDD4-like	+	HDLECs_NS_Int_HDLECs_KD_Int	1.44988	-0.258572	-5.16578	22.0854	22.1332	22.3239	22.4118
Color2 [A=255, R=255, G=0, B=0]	9	4		P0CAP2	Q9BZD3;P0CAP2;P0CAP2-3	GRL1A_HUMAN	POLR2M	DNA-directed RNA polymerase II subunit GRINL1A	+	HDLECs_NS_Int_HDLECs_KD_Int	2.13941	-0.258343	-11.677	20.2989	20.265	20.5261	20.5545
Color2 [A=255, R=255, G=0, B=0]	9	4		Q7Z2K8	Q7Z2K8;Q7Z2K8-2	GRIN1_HUMAN	GPRIN1	G protein-regulated inducer of neurite outgrowth 1	+	HDLECs_NS_Int_HDLECs_KD_Int	1.64061	-0.257755	-6.49756	20.7056	20.6276	20.9316	20.9171
Color2 [A=255, R=255, G=0, B=0]	9	4		Q9Y2B0	Q9Y2B0;Q9Y2B0-2	CNPY2_HUMAN	CNPY2	Protein canopy homolog 2	+	HDLECs_NS_Int_HDLECs_KD_Int	1.4189	-0.256307	-4.97452	25.1332	25.0359	25.3239	25.3578
Color2 [A=255, R=255, G=0, B=0]	9	4		Q9UI10-2;Q9UI10-3	Q9UI10-2;Q9UI10-3	EI2BD_HUMAN	EIF2B4	Isoform 2 of Translation initiation factor eIF-2B subunit delta	+	HDLECs_NS_Int_HDLECs_KD_Int	1.75238	-0.254357	-7.41944	19.4809	19.5019	19.7131	19.7784
Color2 [A=255, R=255, G=0, B=0]	9	4		Q9BRT2	Q9BRT2	UQCC2_HUMAN	UQCC2	Ubiquinol-cytochrome-c reductase complex assembly factor 2	+	HDLECs_NS_Int_HDLECs_KD_Int	1.30953	-0.253109	-4.34832	22.3752	22.3936	22.58	22.695
Color2 [A=255, R=255, G=0, B=0]	9	4		Q96KA5;Q96KA5-2	Q96KA5;Q96KA5-2	CLP1L_HUMAN	CLPTM1L	Cleft lip and palate transmembrane protein 1-like protein	+	HDLECs_NS_Int_HDLECs_KD_Int	1.50205	-0.250485	-5.50278	23.1976	23.2229	23.417	23.5045
Color2 [A=255, R=255, G=0, B=0]	9	4		Q99614	Q99614	TTC1_HUMAN	TTC1	Tetratricopeptide repeat protein 1	+	HDLECs_NS_Int_HDLECs_KD_Int	1.43053	-0.249563	-5.04556	23.2492	23.2346	23.5404	23.4425
Color2 [A=255, R=255, G=0, B=0]	9	4		P10746	P10746	HEM4_HUMAN	UROS	Uroporphyrinogen-III synthase	+	HDLECs_NS_Int_HDLECs_KD_Int	1.31318	-0.248446	-4.36807	21.2185	21.3321	21.5213	21.5261
Color2 [A=255, R=255, G=0, B=0]	9	4		Q9NP77	Q9NP77	SSU72_HUMAN	SSU72	RNA polymerase II subunit A C-terminal domain phosphatase SSU72	+	HDLECs_NS_Int_HDLECs_KD_Int	2.61123	-0.247651	-20.1752	23.0071	23.0088	23.2434	23.2679
Color2 [A=255, R=255, G=0, B=0]	9	4		Q9H0W8	Q9H0W8;Q9H0W8-2	SMG9_HUMAN	SMG9	Protein SMG9	+	HDLECs_NS_Int_HDLECs_KD_Int	1.30892	-0.247159	-4.34503	21.265	21.3101	21.4825	21.5869
Color2 [A=255, R=255, G=0, B=0]	9	4		P30038	P30038;P30038-2;P30038-3	AL4A1_HUMAN	ALDH4A1	Delta-1-pyrroline-5-carboxylate dehydrogenase, mitochondrial	+	HDLECs_NS_Int_HDLECs_KD_Int	1.38042	-0.245646	-4.74575	22.5285	22.632	22.8249	22.8269
Color2 [A=255, R=255, G=0, B=0]	9	4		Q92503-3	Q92503;Q92503-2;Q92503-3	S14L1_HUMAN	SEC14L1	Isoform 3 of SEC14-like protein 1	+	HDLECs_NS_Int_HDLECs_KD_Int	1.55101	-0.243164	-5.83707	20.3538	20.3962	20.5823	20.654
Color2 [A=255, R=255, G=0, B=0]	9	4		P46977	P46977;P46977-2	STT3A_HUMAN	STT3A	Dolichyl-diphosphooligosaccharide--protein glycosyltransferase subunit STT3A	+	HDLECs_NS_Int_HDLECs_KD_Int	1.81084	-0.240891	-7.94952	25.7568	25.7517	25.965	26.0254
Color2 [A=255, R=255, G=0, B=0]	9	4		P03897	P03897	NU3M_HUMAN	MT-ND3	NADH-ubiquinone oxidoreductase chain 3	+	HDLECs_NS_Int_HDLECs_KD_Int	1.84863	-0.239845	-8.31117	23.5983	23.5983	23.8093	23.867
Color2 [A=255, R=255, G=0, B=0]	9	4		O75821	O75821	EIF3G_HUMAN	EIF3G	Eukaryotic translation initiation factor 3 subunit G	+	HDLECs_NS_Int_HDLECs_KD_Int	1.36219	-0.238771	-4.64066	24.2891	24.217	24.5285	24.4551
Color2 [A=255, R=255, G=0, B=0]	9	4		Q9NXW2	Q9NXW2;Q9NXW2-2	DJB12_HUMAN	DNAJB12	DnaJ homolog subfamily B member 12	+	HDLECs_NS_Int_HDLECs_KD_Int	1.85376	-0.23764	-8.36147	20.5915	20.6096	20.8113	20.8651
Color2 [A=255, R=255, G=0, B=0]	9	4		P07203	P07203	GPX1_HUMAN	GPX1	Glutathione peroxidase 1	+	HDLECs_NS_Int_HDLECs_KD_Int	1.60331	-0.237497	-6.2146	26.4473	26.3828	26.632	26.673
Color2 [A=255, R=255, G=0, B=0]	9	4		P32322;P32322-3	P32322;P32322-3	P5CR1_HUMAN	PYCR1	Pyrroline-5-carboxylate reductase 1, mitochondrial	+	HDLECs_NS_Int_HDLECs_KD_Int	1.8332	-0.236437	-8.16159	24.1719	24.1174	24.391	24.3712
Color2 [A=255, R=255, G=0, B=0]	9	4		P00390;P00390-2	P00390;P00390-2;P00390-3;P00390-4;P00390-5	GSHR_HUMAN	GSR	Glutathione reductase, mitochondrial	+	HDLECs_NS_Int_HDLECs_KD_Int	1.40699	-0.236309	-4.90269	21.8538	21.9171	22.1581	22.0854
Color2 [A=255, R=255, G=0, B=0]	9	4		P11172	P11172;P11172-3	UMPS_HUMAN	UMPS	Uridine 5'-monophosphate synthase	+	HDLECs_NS_Int_HDLECs_KD_Int	1.31787	-0.232297	-4.39352	23.1332	23.0359	23.2961	23.3376
Color2 [A=255, R=255, G=0, B=0]	9	4		Q2PPJ7	Q2PPJ7;Q2PPJ7-2;Q2PPJ7-3	RGPA2_HUMAN	RALGAPA2	Ral GTPase-activating protein subunit alpha-2	+	HDLECs_NS_Int_HDLECs_KD_Int	2.23422	-0.227546	-13.0378	21.8461	21.8727	22.0983	22.0756
Color2 [A=255, R=255, G=0, B=0]	9	4		Q8TAT6;Q8TAT6-2	Q8TAT6;Q8TAT6-2	NPL4_HUMAN	NPLOC4	Nuclear protein localization protein 4 homolog	+	HDLECs_NS_Int_HDLECs_KD_Int	1.75181	-0.226844	-7.41442	23.7389	23.6971	23.9672	23.9225
Color2 [A=255, R=255, G=0, B=0]	9	4		Q9BTY2	Q9BTY2	FUCO2_HUMAN	FUCA2	Plasma alpha-L-fucosidase	+	HDLECs_NS_Int_HDLECs_KD_Int	2.05195	-0.226389	-10.5456	23.0509	23.0459	23.2961	23.2535
Color2 [A=255, R=255, G=0, B=0]	9	4		Q9BVL4	Q9BVL4	SELO_HUMAN	SELENOO	Protein adenylyltransferase SelO, mitochondrial	+	HDLECs_NS_Int_HDLECs_KD_Int	1.6532	-0.225867	-6.59579	21.5685	21.6096	21.8423	21.7876
Color2 [A=255, R=255, G=0, B=0]	9	4		P60842	P60842;P60842-2	IF4A1_HUMAN	EIF4A1	Eukaryotic initiation factor 4A-I	+	HDLECs_NS_Int_HDLECs_KD_Int	1.40618	-0.222887	-4.89786	26.9977	27.0813	27.2445	27.2803
Color2 [A=255, R=255, G=0, B=0]	9	4		Q9UHP3;Q9UHP3-1;Q9UHP3-3	Q9UHP3;Q9UHP3-1;Q9UHP3-3	UBP25_HUMAN	USP25	Ubiquitin carboxyl-terminal hydrolase 25	+	HDLECs_NS_Int_HDLECs_KD_Int	1.98725	-0.222724	-9.77805	21.9882	21.9495	22.1795	22.2036
Color2 [A=255, R=255, G=0, B=0]	9	4		Q6P587	Q6P587;Q6P587-2;Q6P587-3	FAHD1_HUMAN	FAHD1	Acylpyruvase FAHD1, mitochondrial	+	HDLECs_NS_Int_HDLECs_KD_Int	1.4968	-0.22205	-5.46794	23.6971	23.6209	23.895	23.867
Color2 [A=255, R=255, G=0, B=0]	9	4		P23786	P23786	CPT2_HUMAN	CPT2	Carnitine O-palmitoyltransferase 2, mitochondrial	+	HDLECs_NS_Int_HDLECs_KD_Int	1.40059	-0.219178	-4.86445	22.7223	22.6671	22.9495	22.8783
Color2 [A=255, R=255, G=0, B=0]	9	4		P31150	P31150	GDIA_HUMAN	GDI1	Rab GDP dissociation inhibitor alpha	+	HDLECs_NS_Int_HDLECs_KD_Int	1.49964	-0.217988	-5.48674	25.3975	25.3679	25.5638	25.6375
Color2 [A=255, R=255, G=0, B=0]	9	4		Q9UPU9	Q9UPU9;Q9UPU9-2;Q9UPU9-3	SMAG1_HUMAN	SAMD4A	Protein Smaug homolog 1	+	HDLECs_NS_Int_HDLECs_KD_Int	1.50771	-0.213949	-5.54046	20.4067	20.4375	20.6714	20.6006
Color2 [A=255, R=255, G=0, B=0]	9	4		Q9NR46	Q9NR46;Q9NR46-2	SHLB2_HUMAN	SH3GLB2	Endophilin-B2	+	HDLECs_NS_Int_HDLECs_KD_Int	1.88463	-0.212033	-8.67032	22.7655	22.7655	22.953	23.002
Color2 [A=255, R=255, G=0, B=0]	9	4		P23381	P23381;P23381-2	SYWC_HUMAN	WARS	Tryptophan--tRNA ligase, cytoplasmic	+	HDLECs_NS_Int_HDLECs_KD_Int	1.72412	-0.209248	-7.17537	28.6075	28.55	28.7833	28.7927
Color2 [A=255, R=255, G=0, B=0]	9	4		P33176	Q12840;P33176;O60282;O60282-2	KINH_HUMAN	KIF5B	Kinesin-1 heavy chain	+	HDLECs_NS_Int_HDLECs_KD_Int	1.52809	-0.208639	-5.6783	24.6865	24.7594	24.9361	24.9271
Color2 [A=255, R=255, G=0, B=0]	9	4		O15530	O15530;O15530-2;O15530-3;O15530-4	PDPK1_HUMAN	PDPK1	3-phosphoinositide-dependent protein kinase 1	+	HDLECs_NS_Int_HDLECs_KD_Int	1.58044	-0.208059	-6.04686	21.5451	21.4874	21.743	21.7056
Color2 [A=255, R=255, G=0, B=0]	9	4		P40939	P40939	ECHA_HUMAN	HADHA	Trifunctional enzyme subunit alpha, mitochondrial	+	HDLECs_NS_Int_HDLECs_KD_Int	1.34535	-0.206609	-4.54535	26.7129	26.7129	26.8741	26.965
Color2 [A=255, R=255, G=0, B=0]	9	4		P46060	P46060	RAGP1_HUMAN	RANGAP1	Ran GTPase-activating protein 1	+	HDLECs_NS_Int_HDLECs_KD_Int	1.35846	-0.20437	-4.61938	24.391	24.3444	24.6096	24.5345
Color2 [A=255, R=255, G=0, B=0]	9	4		P41240	P41240	CSK_HUMAN	CSK	Tyrosine-protein kinase CSK	+	HDLECs_NS_Int_HDLECs_KD_Int	1.36721	-0.204196	-4.66939	23.417	23.5045	23.6649	23.6649
Color2 [A=255, R=255, G=0, B=0]	9	4		Q86SZ2	Q86SZ2	TPC6B_HUMAN	TRAPPC6B	Trafficking protein particle complex subunit 6B	+	HDLECs_NS_Int_HDLECs_KD_Int	1.97535	-0.202697	-9.64282	22.3857	22.3778	22.6051	22.5638
Color2 [A=255, R=255, G=0, B=0]	9	4		P29083	P29083	T2EA_HUMAN	GTF2E1	General transcription factor IIE subunit 1	+	HDLECs_NS_Int_HDLECs_KD_Int	1.70705	-0.20262	-7.03165	21.5309	21.4874	21.6929	21.7307
Color2 [A=255, R=255, G=0, B=0]	9	4		Q7Z3V4	Q7Z3V4	UBE3B_HUMAN	UBE3B	Ubiquitin-protein ligase E3B	+	HDLECs_NS_Int_HDLECs_KD_Int	1.6872	-0.20157	-6.86794	19.7254	19.6681	19.892	19.9046
Color2 [A=255, R=255, G=0, B=0]	9	4		Q9NRL3;Q9NRL3-3	Q9NRL3;Q9NRL3-3	STRN4_HUMAN	STRN4	Striatin-4	+	HDLECs_NS_Int_HDLECs_KD_Int	1.51912	-0.201011	-5.61729	22.4601	22.4451	22.6186	22.6886
Color2 [A=255, R=255, G=0, B=0]	9	4		Q15365	Q15365	PCBP1_HUMAN	PCBP1	Poly(rC)-binding protein 1	+	HDLECs_NS_Int_HDLECs_KD_Int	1.8254	-0.200849	-8.08699	27.217	27.1795	27.3828	27.4154
Color2 [A=255, R=255, G=0, B=0]	9	4		P86790;P86791	P86791;P86790	CCZ1B_HUMAN;CCZ1_HUMAN	CCZ1;CCZ1B	Vacuolar fusion protein CCZ1 homolog B	+	HDLECs_NS_Int_HDLECs_KD_Int	2.00287	-0.200226	-9.95816	22.0821	22.0756	22.2593	22.2989
Color2 [A=255, R=255, G=0, B=0]	9	4		Q9BX70	Q9H0C5;Q9H0C5-2;Q9BX70;Q9BX70-2	BTBD2_HUMAN	BTBD2	BTB/POZ domain-containing protein 2	+	HDLECs_NS_Int_HDLECs_KD_Int	1.7448	-0.200024	-7.35317	19.4104	19.4455	19.6487	19.6072
Color2 [A=255, R=255, G=0, B=0]	9	4		P49914	P49914	MTHFS_HUMAN	MTHFS	5-formyltetrahydrofolate cyclo-ligase	+	HDLECs_NS_Int_HDLECs_KD_Int	1.43445	-0.199757	-5.06969	21.417	21.4825	21.6276	21.6714
Color2 [A=255, R=255, G=0, B=0]	9	4		Q9UNH6-3	Q9UNH6;Q9UNH6-2;Q9UNH6-3	SNX7_HUMAN	SNX7	Isoform 3 of Sorting nexin-7	+	HDLECs_NS_Int_HDLECs_KD_Int	2.0469	-0.199274	-10.4836	21.5451	21.5545	21.7675	21.7307
Color2 [A=255, R=255, G=0, B=0]	9	4		Q9UJZ1	Q9UJZ1;Q9UJZ1-2	STML2_HUMAN	STOML2	Stomatin-like protein 2, mitochondrial	+	HDLECs_NS_Int_HDLECs_KD_Int	1.55987	-0.198977	-5.89947	24.6918	24.6486	24.8433	24.895
Color2 [A=255, R=255, G=0, B=0]	9	4		P10809	P10809	CH60_HUMAN	HSPD1	60 kDa heat shock protein, mitochondrial	+	HDLECs_NS_Int_HDLECs_KD_Int	1.36832	-0.198158	-4.67576	27.9814	27.9088	28.1214	28.1652
Color2 [A=255, R=255, G=0, B=0]	9	4		Q5VW38-2	Q5VW38;Q5VW38-2;Q5VW38-3	GP107_HUMAN	GPR107	Isoform 2 of Protein GPR107	+	HDLECs_NS_Int_HDLECs_KD_Int	1.51268	-0.195786	-5.57381	22.6757	22.6584	22.8969	22.8288
Color2 [A=255, R=255, G=0, B=0]	9	4		Q8IY37	Q8IY37	DHX37_HUMAN	DHX37	Probable ATP-dependent RNA helicase DHX37	+	HDLECs_NS_Int_HDLECs_KD_Int	2.13169	-0.193899	-11.5725	20.5261	20.4972	20.714	20.6971
Color2 [A=255, R=255, G=0, B=0]	9	4		O95476	O95476	CNEP1_HUMAN	CTDNEP1	CTD nuclear envelope phosphatase 1	+	HDLECs_NS_Int_HDLECs_KD_Int	1.53072	-0.191329	-5.69636	21.9707	21.9098	22.1174	22.1457
Color2 [A=255, R=255, G=0, B=0]	9	4		P16930	P16930;P16930-2	FAAA_HUMAN	FAH	Fumarylacetoacetase	+	HDLECs_NS_Int_HDLECs_KD_Int	1.74418	-0.190056	-7.34783	22.953	22.9079	23.1332	23.1079
Color2 [A=255, R=255, G=0, B=0]	9	4		Q14008	Q14008;Q14008-2;Q14008-3	CKAP5_HUMAN	CKAP5	Cytoskeleton-associated protein 5	+	HDLECs_NS_Int_HDLECs_KD_Int	1.74893	-0.186729	-7.38921	23.8764	23.8385	24.0609	24.0275
Color2 [A=255, R=255, G=0, B=0]	9	4		Q9UPT5;Q9UPT5-6	Q9UPT5;Q9UPT5-1;Q9UPT5-2;Q9UPT5-5;Q9UPT5-6	EXOC7_HUMAN	EXOC7	Exocyst complex component 7	+	HDLECs_NS_Int_HDLECs_KD_Int	1.4196	-0.186615	-4.97875	23.2405	23.2961	23.4298	23.48
Color2 [A=255, R=255, G=0, B=0]	9	4		Q9Y6E0-2	Q9Y6E0;Q9Y6E0-2;Q9P289;Q9P289-3	STK24_HUMAN	STK24	Isoform A of Serine/threonine-protein kinase 24	+	HDLECs_NS_Int_HDLECs_KD_Int	1.42118	-0.184399	-4.98841	24.1095	24.0359	24.2535	24.2607
Color2 [A=255, R=255, G=0, B=0]	9	4		Q8TCJ2	Q8TCJ2	STT3B_HUMAN	STT3B	Dolichyl-diphosphooligosaccharide--protein glycosyltransferase subunit STT3B	+	HDLECs_NS_Int_HDLECs_KD_Int	1.51261	-0.183441	-5.57332	25.1642	25.1332	25.3612	25.3031
Color2 [A=255, R=255, G=0, B=0]	9	4		P23467-3	P23467;P23467-2;P23467-3;P23467-4	PTPRB_HUMAN	PTPRB	Isoform 3 of Receptor-type tyrosine-protein phosphatase beta	+	HDLECs_NS_Int_HDLECs_KD_Int	1.90322	-0.182878	-8.86153	23.0459	23.0426	23.2477	23.2066
Color2 [A=255, R=255, G=0, B=0]	9	4		P61019	P61019;Q8WUD1	RAB2A_HUMAN	RAB2A	Ras-related protein Rab-2A	+	HDLECs_NS_Int_HDLECs_KD_Int	1.37565	-0.182038	-4.71804	24.9933	25.0691	25.2058	25.2207
Color2 [A=255, R=255, G=0, B=0]	9	4		Q13555-11;Q13555-5	Q13555;Q13555-2;Q13555-3;Q13555-4;Q13555-5;Q13555-6;Q13555-7;Q13555-8;Q13555-9;Q13555-10;Q13555-11	KCC2G_HUMAN	CAMK2G	Isoform 11 of Calcium/calmodulin-dependent protein kinase type II subunit gamma	+	HDLECs_NS_Int_HDLECs_KD_Int	2.03894	-0.1819	-10.3866	22.4349	22.4451	22.6051	22.6387
Color2 [A=255, R=255, G=0, B=0]	9	4		Q7Z434	Q7Z434;Q7Z434-4	MAVS_HUMAN	MAVS	Mitochondrial antiviral-signaling protein	+	HDLECs_NS_Int_HDLECs_KD_Int	1.34738	-0.180593	-4.55677	22.9513	22.9968	23.1222	23.1871
Color2 [A=255, R=255, G=0, B=0]	9	4		O94915	O94915	FRYL_HUMAN	FRYL	Protein furry homolog-like	+	HDLECs_NS_Int_HDLECs_KD_Int	1.75172	-0.180188	-7.41364	22.2214	22.1765	22.3699	22.3884
Color2 [A=255, R=255, G=0, B=0]	9	4		P60983	P60983	GMFB_HUMAN	GMFB	Glia maturation factor beta	+	HDLECs_NS_Int_HDLECs_KD_Int	2.29515	-0.179474	-13.9933	25.6403	25.6486	25.8118	25.8361
Color2 [A=255, R=255, G=0, B=0]	9	4		Q6P2E9	Q6P2E9	EDC4_HUMAN	EDC4	Enhancer of mRNA-decapping protein 4	+	HDLECs_NS_Int_HDLECs_KD_Int	1.40469	-0.178642	-4.88892	23.0376	23.087	23.2679	23.214
Color2 [A=255, R=255, G=0, B=0]	9	4		Q7L2H7	Q7L2H7	EIF3M_HUMAN	EIF3M	Eukaryotic translation initiation factor 3 subunit M	+	HDLECs_NS_Int_HDLECs_KD_Int	1.59683	-0.174482	-6.16667	24.1253	24.1174	24.2679	24.3239
Color2 [A=255, R=255, G=0, B=0]	9	4		Q5EG05;Q5EG05-2	Q5EG05;Q5EG05-2	CAR16_HUMAN	CARD16	Caspase recruitment domain-containing protein 16	+	HDLECs_NS_Int_HDLECs_KD_Int	1.61238	-0.173415	-6.28234	24.3511	24.3645	24.5045	24.558
Color2 [A=255, R=255, G=0, B=0]	9	4		P83916	P83916	CBX1_HUMAN	CBX1	Chromobox protein homolog 1	+	HDLECs_NS_Int_HDLECs_KD_Int	2.17994	-0.173133	-12.2408	23.2679	23.2961	23.4551	23.4551
Color2 [A=255, R=255, G=0, B=0]	9	4		Q14554	Q14554	PDIA5_HUMAN	PDIA5	Protein disulfide-isomerase A5	+	HDLECs_NS_Int_HDLECs_KD_Int	1.63554	-0.172716	-6.45846	25.5075	25.4551	25.6486	25.6595
Color2 [A=255, R=255, G=0, B=0]	9	4		Q9UHG3	Q9UHG3;Q9UHG3-2	PCYOX_HUMAN	PCYOX1	Prenylcysteine oxidase 1	+	HDLECs_NS_Int_HDLECs_KD_Int	1.50024	-0.171956	-5.49076	24.6649	24.6096	24.824	24.7945
Color2 [A=255, R=255, G=0, B=0]	9	4		O43896	O43896	KIF1C_HUMAN	KIF1C	Kinesin-like protein KIF1C	+	HDLECs_NS_Int_HDLECs_KD_Int	1.75482	-0.171773	-7.4408	22.2066	22.1734	22.3457	22.3778
Color2 [A=255, R=255, G=0, B=0]	9	4		Q13033-2	Q13033;Q13033-2	STRN3_HUMAN	STRN3	Isoform Alpha of Striatin-3	+	HDLECs_NS_Int_HDLECs_KD_Int	1.79196	-0.169871	-7.77449	22.7182	22.6929	22.8932	22.8576
Color2 [A=255, R=255, G=0, B=0]	9	4		P29692	P29692;P29692-2;P29692-3;P29692-4	EF1D_HUMAN	EEF1D	Elongation factor 1-delta	+	HDLECs_NS_Int_HDLECs_KD_Int	1.93115	-0.168411	-9.15657	26.632	26.6595	26.8264	26.8019
Color2 [A=255, R=255, G=0, B=0]	9	4		Q8WWC4	Q8WWC4	MAIP1_HUMAN	MAIP1	m-AAA protease-interacting protein 1, mitochondrial	+	HDLECs_NS_Int_HDLECs_KD_Int	1.46746	-0.16401	-5.27716	21.9601	21.8987	22.0886	22.0983
Color2 [A=255, R=255, G=0, B=0]	9	4		O75608;O75608-2	O75608;O75608-2	LYPA1_HUMAN	LYPLA1	Acyl-protein thioesterase 1	+	HDLECs_NS_Int_HDLECs_KD_Int	1.59904	-0.1623	-6.18299	25.3204	25.2714	25.4676	25.4488
Color2 [A=255, R=255, G=0, B=0]	9	4		Q13586	Q13586;Q13586-2	STIM1_HUMAN	STIM1	Stromal interaction molecule 1	+	HDLECs_NS_Int_HDLECs_KD_Int	2.33474	-0.160787	-14.6508	22.9061	22.8858	23.0609	23.0526
Color2 [A=255, R=255, G=0, B=0]	9	4		Q5T5U3	Q5T5U3	RHG21_HUMAN	ARHGAP21	Rho GTPase-activating protein 21	+	HDLECs_NS_Int_HDLECs_KD_Int	2.1116	-0.16071	-11.3049	21.002	20.9742	21.1519	21.1457
Color2 [A=255, R=255, G=0, B=0]	9	4		Q9P0J1;Q9P0J1-2	Q9P0J1;Q9P0J1-2	PDP1_HUMAN	PDP1	[Pyruvate dehydrogenase [acetyl-transferring]]-phosphatase 1, mitochondrial	+	HDLECs_NS_Int_HDLECs_KD_Int	1.3984	-0.159453	-4.85146	23.4425	23.3778	23.5754	23.5638
Color2 [A=255, R=255, G=0, B=0]	9	4		P35241	P35241;P35241-2;P35241-3;P35241-4;P35241-5	RADI_HUMAN	RDX	Radixin	+	HDLECs_NS_Int_HDLECs_KD_Int	1.73053	-0.158826	-7.23003	25.2856	25.2499	25.4138	25.4394
Color2 [A=255, R=255, G=0, B=0]	9	4		Q99707	Q99707;Q99707-2	METH_HUMAN	MTR	Methionine synthase	+	HDLECs_NS_Int_HDLECs_KD_Int	1.77454	-0.158791	-7.61622	21.1886	21.2066	21.3376	21.3752
Color2 [A=255, R=255, G=0, B=0]	9	4		Q7KZI7;Q7KZI7-11;Q7KZI7-8	Q7KZI7;Q7KZI7-2;Q7KZI7-3;Q7KZI7-4;Q7KZI7-5;Q7KZI7-6;Q7KZI7-7;Q7KZI7-8;Q7KZI7-9;Q7KZI7-10;Q7KZI7-11;Q7KZI7-12;Q7KZI7-13;Q7KZI7-14;Q7KZI7-15;Q7KZI7-16	MARK2_HUMAN	MARK2	Serine/threonine-protein kinase MARK2	+	HDLECs_NS_Int_HDLECs_KD_Int	1.47138	-0.158398	-5.3023	21.8614	21.8152	21.9777	22.0156
Color2 [A=255, R=255, G=0, B=0]	9	4		Q4ADV7;Q4ADV7-3	Q4ADV7;Q4ADV7-2;Q4ADV7-3	RIC1_HUMAN	RIC1	RAB6A-GEF complex partner protein 1	+	HDLECs_NS_Int_HDLECs_KD_Int	1.38112	-0.158046	-4.74985	19.702	19.7686	19.8935	19.8933
Color2 [A=255, R=255, G=0, B=0]	9	4		Q9C0C9	Q9C0C9	UBE2O_HUMAN	UBE2O	(E3-independent) E2 ubiquitin-conjugating enzyme	+	HDLECs_NS_Int_HDLECs_KD_Int	1.48629	-0.156415	-5.39893	22.2477	22.1976	22.3645	22.3936
Color2 [A=255, R=255, G=0, B=0]	9	4		Q5T4S7;Q5T4S7-2;Q5T4S7-3	Q5T4S7;Q5T4S7-2;Q5T4S7-3;Q5T4S7-4	UBR4_HUMAN	UBR4	E3 ubiquitin-protein ligase UBR4	+	HDLECs_NS_Int_HDLECs_KD_Int	1.87447	-0.156358	-8.56743	23.4298	23.4425	23.6096	23.5754
Color2 [A=255, R=255, G=0, B=0]	9	4		Q92783;Q92783-2	Q92783;Q92783-2	STAM1_HUMAN	STAM	Signal transducing adapter molecule 1	+	HDLECs_NS_Int_HDLECs_KD_Int	1.75698	-0.155777	-7.45984	22.9423	22.9777	23.1047	23.1269
Color2 [A=255, R=255, G=0, B=0]	9	4		Q5H9R7;Q5H9R7-2;Q5H9R7-5	Q5H9R7;Q5H9R7-2;Q5H9R7-3;Q5H9R7-4;Q5H9R7-5;Q5H9R7-6	PP6R3_HUMAN	PPP6R3	Serine/threonine-protein phosphatase 6 regulatory subunit 3	+	HDLECs_NS_Int_HDLECs_KD_Int	1.418	-0.152658	-4.96908	22.7876	22.741	22.937	22.8969
Color2 [A=255, R=255, G=0, B=0]	9	4		P51858	P51858;P51858-2;P51858-3	HDGF_HUMAN	HDGF	Hepatoma-derived growth factor	+	HDLECs_NS_Int_HDLECs_KD_Int	1.89208	-0.15223	-8.74649	25.6181	25.6012	25.7771	25.7466
Color2 [A=255, R=255, G=0, B=0]	9	4		P46940	P46940	IQGA1_HUMAN	IQGAP1	Ras GTPase-activating-like protein IQGAP1	+	HDLECs_NS_Int_HDLECs_KD_Int	2.00235	-0.149993	-9.95218	26.6595	26.632	26.8019	26.7895
Color2 [A=255, R=255, G=0, B=0]	9	4		P25788;P25788-2	P25788;P25788-2	PSA3_HUMAN	PSMA3	Proteasome subunit alpha type-3	+	HDLECs_NS_Int_HDLECs_KD_Int	1.33386	-0.147834	-4.48131	25.8019	25.8385	25.9406	25.9955
Color2 [A=255, R=255, G=0, B=0]	9	4		P06132	P06132	DCUP_HUMAN	UROD	Uroporphyrinogen decarboxylase	+	HDLECs_NS_Int_HDLECs_KD_Int	1.97043	-0.14647	-9.58753	25.1332	25.1449	25.2714	25.2996
Color2 [A=255, R=255, G=0, B=0]	9	4		Q9NR77	Q9NR77	PXMP2_HUMAN	PXMP2	Peroxisomal membrane protein 2	+	HDLECs_NS_Int_HDLECs_KD_Int	2.99361	-0.145502	-31.3672	20.5731	20.5638	20.714	20.714
Color2 [A=255, R=255, G=0, B=0]	9	4		Q9BTM9;Q9BTM9-2	Q9BTM9;Q9BTM9-2;Q9BTM9-3	URM1_HUMAN	URM1	Ubiquitin-related modifier 1	+	HDLECs_NS_Int_HDLECs_KD_Int	2.31752	-0.1451	-14.3611	24.9933	25.0062	25.1527	25.1371
Color2 [A=255, R=255, G=0, B=0]	9	4		P26640	P26640	SYVC_HUMAN	VARS	Valine--tRNA ligase	+	HDLECs_NS_Int_HDLECs_KD_Int	1.46867	-0.144927	-5.28491	25.5195	25.4738	25.6264	25.6568
Color2 [A=255, R=255, G=0, B=0]	9	4		Q92696	Q92696	PGTA_HUMAN	RABGGTA	Geranylgeranyl transferase type-2 subunit alpha	+	HDLECs_NS_Int_HDLECs_KD_Int	1.59708	-0.143497	-6.1685	22.8014	22.7995	22.9207	22.9672
Color2 [A=255, R=255, G=0, B=0]	9	4		O00429	O00429;O00429-2;O00429-3;O00429-4;O00429-5;O00429-6;O00429-7;O00429-8	DNM1L_HUMAN	DNM1L	Dynamin-1-like protein	+	HDLECs_NS_Int_HDLECs_KD_Int	1.75944	-0.138101	-7.4816	24.217	24.2021	24.3645	24.3307
Color2 [A=255, R=255, G=0, B=0]	9	4		Q86Y07	Q86Y07;Q86Y07-3;Q86Y07-4	VRK2_HUMAN	VRK2	Serine/threonine-protein kinase VRK2	+	HDLECs_NS_Int_HDLECs_KD_Int	1.72205	-0.137398	-7.1578	21.9316	21.8987	22.0426	22.0625
Color2 [A=255, R=255, G=0, B=0]	9	4		P28070	P28070	PSB4_HUMAN	PSMB4	Proteasome subunit beta type-4	+	HDLECs_NS_Int_HDLECs_KD_Int	1.67098	-0.137175	-6.73682	24.976	24.9406	25.1055	25.0854
Color2 [A=255, R=255, G=0, B=0]	9	4		P59998;P59998-3	P59998;P59998-2;P59998-3	ARPC4_HUMAN	ARPC4	Actin-related protein 2/3 complex subunit 4	+	HDLECs_NS_Int_HDLECs_KD_Int	1.5435	-0.136978	-5.78461	27.5315	27.4862	27.6389	27.6527
Color2 [A=255, R=255, G=0, B=0]	9	4		Q7L5Y9	Q7L5Y9;Q7L5Y9-2;Q7L5Y9-3;Q7L5Y9-4;Q7L5Y9-5	MAEA_HUMAN	MAEA	E3 ubiquitin-protein transferase MAEA	+	HDLECs_NS_Int_HDLECs_KD_Int	1.33529	-0.135171	-4.48926	20.2535	20.3101	20.4067	20.4273
Color2 [A=255, R=255, G=0, B=0]	9	4		Q9H6Y7	Q9H6Y7	RN167_HUMAN	RNF167	E3 ubiquitin-protein ligase RNF167	+	HDLECs_NS_Int_HDLECs_KD_Int	1.80087	-0.131179	-7.8566	19.5689	19.5993	19.7083	19.7223
Color2 [A=255, R=255, G=0, B=0]	9	4		Q6Y288	Q6Y288	B3GLT_HUMAN	B3GLCT	Beta-1,3-glucosyltransferase	+	HDLECs_NS_Int_HDLECs_KD_Int	1.92865	-0.129324	-9.12978	23.1534	23.1519	23.2679	23.2961
Color2 [A=255, R=255, G=0, B=0]	9	4		O60256	O60256;O60256-3	KPRB_HUMAN	PRPSAP2	Phosphoribosyl pyrophosphate synthase-associated protein 2	+	HDLECs_NS_Int_HDLECs_KD_Int	2.06382	-0.125696	-10.6926	22.1269	22.1488	22.2593	22.2679
Color2 [A=255, R=255, G=0, B=0]	9	4		P49327	P49327	FAS_HUMAN	FASN	Fatty acid synthase	+	HDLECs_NS_Int_HDLECs_KD_Int	1.40199	-0.124953	-4.87283	24.48	24.5285	24.6375	24.6209
Color2 [A=255, R=255, G=0, B=0]	9	4		O75396	O75396	SC22B_HUMAN	SEC22B	Vesicle-trafficking protein SEC22b	+	HDLECs_NS_Int_HDLECs_KD_Int	1.39482	-0.12417	-4.83027	26.067	26.0169	26.1719	26.1604
Color2 [A=255, R=255, G=0, B=0]	9	4		Q12965	Q12965	MYO1E_HUMAN	MYO1E	Unconventional myosin-Ie	+	HDLECs_NS_Int_HDLECs_KD_Int	1.78376	-0.1228	-7.69965	22.2535	22.2564	22.3936	22.3619
Color2 [A=255, R=255, G=0, B=0]	9	4		P13667	P13667	PDIA4_HUMAN	PDIA4	Protein disulfide-isomerase A4	+	HDLECs_NS_Int_HDLECs_KD_Int	1.35504	-0.115858	-4.6	27.4629	27.4629	27.5536	27.604
Color2 [A=255, R=255, G=0, B=0]	9	4		Q15836	Q15836	VAMP3_HUMAN	VAMP3	Vesicle-associated membrane protein 3	+	HDLECs_NS_Int_HDLECs_KD_Int	1.46463	-0.110695	-5.2591	26.965	26.976	27.0609	27.1015
Color2 [A=255, R=255, G=0, B=0]	9	4		P38646	P38646	GRP75_HUMAN	HSPA9	Stress-70 protein, mitochondrial	+	HDLECs_NS_Int_HDLECs_KD_Int	1.88536	-0.106094	-8.67769	26.8264	26.8019	26.9203	26.9203
Color2 [A=255, R=255, G=0, B=0]	9	4		O60443	O60443	GSDME_HUMAN	GSDME	Gasdermin-E	+	HDLECs_NS_Int_HDLECs_KD_Int	2.06565	-0.105886	-10.7154	21.9777	21.9812	22.0951	22.0756
Color2 [A=255, R=255, G=0, B=0]	9	4		P63151	P63151;P63151-2	2ABA_HUMAN	PPP2R2A	Serine/threonine-protein phosphatase 2A 55 kDa regulatory subunit B alpha isoform	+	HDLECs_NS_Int_HDLECs_KD_Int	1.55259	-0.103919	-5.84811	24.6703	24.6757	24.7594	24.7945
Color2 [A=255, R=255, G=0, B=0]	9	4		O75688	O75688;O75688-2;O75688-4;O75688-5	PPM1B_HUMAN	PPM1B	Protein phosphatase 1B	+	HDLECs_NS_Int_HDLECs_KD_Int	1.46343	-0.101734	-5.25144	22.1976	22.2273	22.3266	22.3017
Color2 [A=255, R=255, G=0, B=0]	9	4		Q13332-6	Q13332;Q13332-2;Q13332-3;Q13332-4;Q13332-5;Q13332-6;Q13332-7	PTPRS_HUMAN	PTPRS	Isoform 2 of Receptor-type tyrosine-protein phosphatase S	+	HDLECs_NS_Int_HDLECs_KD_Int	1.39583	-0.0996828	-4.83621	20.4375	20.3962	20.5165	20.5165
Color2 [A=255, R=255, G=0, B=0]	9	4		O94829	O94829	IPO13_HUMAN	IPO13	Importin-13	+	HDLECs_NS_Int_HDLECs_KD_Int	2.75381	-0.0977707	-23.7865	20.6453	20.6453	20.7389	20.7471
Color2 [A=255, R=255, G=0, B=0]	9	4		Q96JQ0	Q96JQ0	PCD16_HUMAN	DCHS1	Protocadherin-16	+	HDLECs_NS_Int_HDLECs_KD_Int	1.49658	-0.0964231	-5.46654	21.7182	21.7348	21.8073	21.8385
Color2 [A=255, R=255, G=0, B=0]	9	4		O75179;O75179-2	Q8IWZ3;Q8IWZ3-4;Q8IWZ3-6;O75179;O75179-2;O75179-6;O75179-7	ANR17_HUMAN	ANKRD17	Ankyrin repeat domain-containing protein 17	+	HDLECs_NS_Int_HDLECs_KD_Int	1.57404	-0.0964069	-6.00066	22.3565	22.3457	22.4626	22.4324
Color2 [A=255, R=255, G=0, B=0]	9	4		Q9UHB9	Q9UHB9;Q9UHB9-4	SRP68_HUMAN	SRP68	Signal recognition particle subunit SRP68	+	HDLECs_NS_Int_HDLECs_KD_Int	1.31651	-0.09443	-4.3861	23.7995	23.8385	23.9225	23.9043
Color2 [A=255, R=255, G=0, B=0]	9	4		Q96JG6	Q96JG6;Q96JG6-3	VPS50_HUMAN	VPS50	Syndetin	+	HDLECs_NS_Int_HDLECs_KD_Int	1.62288	-0.0925179	-6.3616	22.0756	22.0983	22.1704	22.1886
Color2 [A=255, R=255, G=0, B=0]	9	4		Q9BX59	Q9BX59;Q9BX59-2;Q9BX59-3;Q9BX59-5	TPSNR_HUMAN	TAPBPL	Tapasin-related protein	+	HDLECs_NS_Int_HDLECs_KD_Int	1.46309	-0.0891514	-5.24928	21.7013	21.6714	21.7675	21.7836
Color2 [A=255, R=255, G=0, B=0]	9	4		P13489	P13489	RINI_HUMAN	RNH1	Ribonuclease inhibitor	+	HDLECs_NS_Int_HDLECs_KD_Int	1.41402	-0.0852537	-4.94496	26.7895	26.7645	26.8741	26.8504
Color2 [A=255, R=255, G=0, B=0]	9	4		Q96KP1	Q96KP1	EXOC2_HUMAN	EXOC2	Exocyst complex component 2	+	HDLECs_NS_Int_HDLECs_KD_Int	1.53325	-0.0828724	-5.71371	23.4041	23.3778	23.4676	23.48
Color2 [A=255, R=255, G=0, B=0]	9	4		P51790;P51790-4	P51790;P51790-2;P51790-4;P51790-5	CLCN3_HUMAN	CLCN3	H(+)/Cl(-) exchange transporter 3	+	HDLECs_NS_Int_HDLECs_KD_Int	2.30379	-0.0821552	-14.1342	22.5961	22.5846	22.6714	22.6736
Color2 [A=255, R=255, G=0, B=0]	9	4		Q15678	Q15678	PTN14_HUMAN	PTPN14	Tyrosine-protein phosphatase non-receptor type 14	+	HDLECs_NS_Int_HDLECs_KD_Int	1.30221	-0.0812578	-4.30895	21.9459	21.953	22.0122	22.0493
Color2 [A=255, R=255, G=0, B=0]	9	4		Q8IXB1	Q8IXB1;Q8IXB1-2;Q8IXB1-3	DJC10_HUMAN	DNAJC10	DnaJ homolog subfamily C member 10	+	HDLECs_NS_Int_HDLECs_KD_Int	1.65384	-0.0763798	-6.60084	23.7077	23.7286	23.7995	23.7895
Color2 [A=255, R=255, G=0, B=0]	9	4		Q99832	Q99832;Q99832-2;Q99832-3;Q99832-4	TCPH_HUMAN	CCT7	T-complex protein 1 subunit eta	+	HDLECs_NS_Int_HDLECs_KD_Int	2.25343	-0.0738449	-13.332	25.5609	25.5609	25.6403	25.6292
Color2 [A=255, R=255, G=0, B=0]	9	4		O95140	O95140	MFN2_HUMAN	MFN2	Mitofusin-2	+	HDLECs_NS_Int_HDLECs_KD_Int	1.3966	-0.0732279	-4.84077	22.8113	22.7876	22.882	22.8633
Color2 [A=255, R=255, G=0, B=0]	9	4		Q9Y262	Q9Y262;Q9Y262-2	EIF3L_HUMAN	EIF3L	Eukaryotic translation initiation factor 3 subunit L	+	HDLECs_NS_Int_HDLECs_KD_Int	2.667	-0.070715	-21.5177	24.317	24.317	24.3844	24.391
Color2 [A=255, R=255, G=0, B=0]	9	4		P55072	P55072	TERA_HUMAN	VCP	Transitional endoplasmic reticulum ATPase	+	HDLECs_NS_Int_HDLECs_KD_Int	2.09009	-0.0655355	-11.0252	27.9977	28.0084	28.0711	28.066
Color2 [A=255, R=255, G=0, B=0]	9	4		Q9NYU2;Q9NYU2-2	Q9NYU2;Q9NYU2-2	UGGG1_HUMAN	UGGT1	UDP-glucose:glycoprotein glucosyltransferase 1	+	HDLECs_NS_Int_HDLECs_KD_Int	1.7892	-0.0637026	-7.74916	25.3578	25.3712	25.433	25.4234
Color2 [A=255, R=255, G=0, B=0]	9	4		Q2TAL8	Q2TAL8	QRIC1_HUMAN	QRICH1	Glutamine-rich protein 1	+	HDLECs_NS_Int_HDLECs_KD_Int	1.40003	-0.0582762	-4.86112	21.3376	21.3592	21.4118	21.4015
Color2 [A=255, R=255, G=0, B=0]	9	4		P12956	P12956;P12956-2	XRCC6_HUMAN	XRCC6	X-ray repair cross-complementing protein 6	+	HDLECs_NS_Int_HDLECs_KD_Int	1.43941	-0.0569487	-5.1004	25.9383	25.9495	25.9912	26.0105
Color2 [A=255, R=255, G=0, B=0]	9	4		Q13136	Q13136;Q13136-2	LIPA1_HUMAN	PPFIA1	Liprin-alpha-1	+	HDLECs_NS_Int_HDLECs_KD_Int	1.40178	-0.0473661	-4.87156	22.3239	22.3184	22.3592	22.3778
Color2 [A=255, R=255, G=0, B=0]	9	4		P14314-2	P14314;P14314-2	GLU2B_HUMAN	PRKCSH	Isoform 2 of Glucosidase 2 subunit beta	+	HDLECs_NS_Int_HDLECs_KD_Int	1.58704	-0.046773	-6.09482	27.4394	27.4394	27.4785	27.4938
Color2 [A=255, R=0, G=0, B=255]	9	4		Q12768	Q12768	WASC5_HUMAN	WASHC5	WASH complex subunit 5	+	HDLECs_NS_Int_HDLECs_KD_Int	1.71156	0.00783253	7.06931	23.1379	23.1395	23.1316	23.1301
Color2 [A=255, R=0, G=0, B=255]	9	4		Q9Y399	Q9Y399	RT02_HUMAN	MRPS2	28S ribosomal protein S2, mitochondrial	+	HDLECs_NS_Int_HDLECs_KD_Int	1.77659	0.0204458	7.63468	22.5237	22.5285	22.5069	22.5045
Color2 [A=255, R=0, G=0, B=255]	9	4		P0DMM9;P0DMM9-3;P0DMN0	P0DMN0;P0DMM9;P0DMM9-2;P0DMM9-3	ST1A3_HUMAN;ST1A4_HUMAN	SULT1A3;SULT1A4	Sulfotransferase 1A3	+	HDLECs_NS_Int_HDLECs_KD_Int	1.78848	0.0417395	7.74261	22.741	22.743	22.7056	22.695
Color2 [A=255, R=0, G=0, B=255]	9	4		Q96SZ5	Q96SZ5	AEDO_HUMAN	ADO	2-aminoethanethiol dioxygenase	+	HDLECs_NS_Int_HDLECs_KD_Int	1.41461	0.0451889	4.94851	21.1206	21.1079	21.0625	21.0756
Color2 [A=255, R=0, G=0, B=255]	9	4		Q8IVH4	Q8IVH4	MMAA_HUMAN	MMAA	Methylmalonic aciduria type A protein, mitochondrial	+	HDLECs_NS_Int_HDLECs_KD_Int	1.7813	0.048707	7.67729	21.2933	21.2821	21.2419	21.2361
Color2 [A=255, R=0, G=0, B=255]	9	4		Q9Y490	Q9Y490	TLN1_HUMAN	TLN1	Talin-1	+	HDLECs_NS_Int_HDLECs_KD_Int	1.9944	0.0525713	9.86013	26.2696	26.275	26.2151	26.2243
Color2 [A=255, R=0, G=0, B=255]	9	4		Q567U6	Q567U6	CCD93_HUMAN	CCDC93	Coiled-coil domain-containing protein 93	+	HDLECs_NS_Int_HDLECs_KD_Int	1.63129	0.0526018	6.42575	22.4551	22.4425	22.391	22.4015
Color2 [A=255, R=0, G=0, B=255]	9	4		Q9Y3B8	Q9Y3B8;Q9Y3B8-2;Q9Y3B8-3	ORN_HUMAN	REXO2	Oligoribonuclease, mitochondrial	+	HDLECs_NS_Int_HDLECs_KD_Int	1.40889	0.0651484	4.9141	25.4923	25.5135	25.4298	25.4457
Color2 [A=255, R=0, G=0, B=255]	9	4		Q8IUD2	Q8IUD2;Q8IUD2-2;Q8IUD2-3;Q8IUD2-4	RB6I2_HUMAN	ERC1	ELKS/Rab6-interacting/CAST family member 1	+	HDLECs_NS_Int_HDLECs_KD_Int	1.5609	0.0817051	5.9068	23.48	23.5045	23.417	23.4041
Color2 [A=255, R=0, G=0, B=255]	9	4		Q96CW1;Q96CW1-2	Q96CW1;Q96CW1-2	AP2M1_HUMAN	AP2M1	AP-2 complex subunit mu	+	HDLECs_NS_Int_HDLECs_KD_Int	1.31804	0.0859966	4.39444	25.2926	25.2535	25.1871	25.1871
Color2 [A=255, R=0, G=0, B=255]	9	4		P46939-2	P46939;P46939-2	UTRO_HUMAN	UTRN	Isoform 2 of Utrophin	+	HDLECs_NS_Int_HDLECs_KD_Int	1.44306	0.0919323	5.12313	24.3975	24.3645	24.2961	24.2821
Color2 [A=255, R=0, G=0, B=255]	9	4		Q04206	Q04206;Q04206-2;Q04206-4	TF65_HUMAN	RELA	Transcription factor p65	+	HDLECs_NS_Int_HDLECs_KD_Int	1.41569	0.0923662	4.95505	24.019	24.0105	23.9043	23.9406
Color2 [A=255, R=0, G=0, B=255]	9	4		O94804	O94804	STK10_HUMAN	STK10	Serine/threonine-protein kinase 10	+	HDLECs_NS_Int_HDLECs_KD_Int	1.33087	0.0949183	4.46479	23.2332	23.1931	23.1253	23.1111
Color2 [A=255, R=0, G=0, B=255]	9	4		Q8TDB6	Q8TDB6;Q8TDB6-2	DTX3L_HUMAN	DTX3L	E3 ubiquitin-protein ligase DTX3L	+	HDLECs_NS_Int_HDLECs_KD_Int	1.74884	0.0965319	7.38839	21.8269	21.8191	21.714	21.7389
Color2 [A=255, R=0, G=0, B=255]	9	4		Q9NRW7	Q9NRW7	VPS45_HUMAN	VPS45	Vacuolar protein sorting-associated protein 45	+	HDLECs_NS_Int_HDLECs_KD_Int	1.61019	0.0974998	6.26597	22.2764	22.3017	22.1825	22.2006
Color2 [A=255, R=0, G=0, B=255]	9	4		P62253	P62253	UB2G1_HUMAN	UBE2G1	Ubiquitin-conjugating enzyme E2 G1	+	HDLECs_NS_Int_HDLECs_KD_Int	1.88928	0.0982714	8.7178	22.3045	22.2961	22.2125	22.1916
Color2 [A=255, R=0, G=0, B=255]	9	4		Q5U651	Q5U651	RAIN_HUMAN	RASIP1	Ras-interacting protein 1	+	HDLECs_NS_Int_HDLECs_KD_Int	1.50326	0.101543	5.51078	24.9316	24.895	24.8142	24.8093
Color2 [A=255, R=0, G=0, B=255]	9	4		Q8N806	Q8N806	UBR7_HUMAN	UBR7	Putative E3 ubiquitin-protein ligase UBR7	+	HDLECs_NS_Int_HDLECs_KD_Int	1.83108	0.101945	8.14125	21.0292	21.0088	20.9098	20.9243
Color2 [A=255, R=0, G=0, B=255]	9	4		P51648;P51648-2	P51648;P51648-2	AL3A2_HUMAN	ALDH3A2	Fatty aldehyde dehydrogenase	+	HDLECs_NS_Int_HDLECs_KD_Int	2.97493	0.105279	30.6987	22.7594	22.7614	22.6518	22.6584
Color2 [A=255, R=0, G=0, B=255]	9	4		Q99941;Q99941-2	Q99941;Q99941-2	ATF6B_HUMAN	ATF6B	Cyclic AMP-dependent transcription factor ATF-6 beta	+	HDLECs_NS_Int_HDLECs_KD_Int	1.46369	0.106791	5.2531	20.4676	20.5069	20.3857	20.3752
Color2 [A=255, R=0, G=0, B=255]	9	4		P16989	P16989;P16989-3	YBOX3_HUMAN	YBX3	Y-box-binding protein 3	+	HDLECs_NS_Int_HDLECs_KD_Int	1.67236	0.107573	6.74791	25.217	25.217	25.0935	25.1253
Color2 [A=255, R=0, G=0, B=255]	9	4		Q9H1E5	Q9H1E5	TMX4_HUMAN	TMX4	Thioredoxin-related transmembrane protein 4	+	HDLECs_NS_Int_HDLECs_KD_Int	1.45297	0.114111	5.18521	23.5869	23.5638	23.4425	23.48
Color2 [A=255, R=0, G=0, B=255]	9	4		Q16626	Q16626	MEA1_HUMAN	MEA1	Male-enhanced antigen 1	+	HDLECs_NS_Int_HDLECs_KD_Int	1.87383	0.119994	8.56104	20.7389	20.7471	20.6096	20.6364
Color2 [A=255, R=0, G=0, B=255]	9	4		Q8TDP1	Q8TDP1	RNH2C_HUMAN	RNASEH2C	Ribonuclease H2 subunit C	+	HDLECs_NS_Int_HDLECs_KD_Int	1.54927	0.132613	5.82488	20.4476	20.4375	20.3321	20.2877
Color2 [A=255, R=0, G=0, B=255]	9	4		O94868	O94868;O94868-2;O94868-3	FCSD2_HUMAN	FCHSD2	F-BAR and double SH3 domains protein 2	+	HDLECs_NS_Int_HDLECs_KD_Int	1.34503	0.133943	4.54355	20.5069	20.4576	20.3645	20.3321
Color2 [A=255, R=0, G=0, B=255]	9	4		Q9Y6G5	Q9Y6G5	COMDA_HUMAN	COMMD10	COMM domain-containing protein 10	+	HDLECs_NS_Int_HDLECs_KD_Int	1.45638	0.140763	5.20673	22.1143	22.1642	22.0088	21.9882
Color2 [A=255, R=0, G=0, B=255]	9	4		O60925	O60925	PFD1_HUMAN	PFDN1	Prefoldin subunit 1	+	HDLECs_NS_Int_HDLECs_KD_Int	1.3663	0.142186	4.66419	24.558	24.5404	24.3778	24.4362
Color2 [A=255, R=0, G=0, B=255]	9	4		Q9UJU6	Q9UJU6;Q9UJU6-5	DBNL_HUMAN	DBNL	Drebrin-like protein	+	HDLECs_NS_Int_HDLECs_KD_Int	1.32773	0.144757	4.44751	24.8093	24.8093	24.632	24.6971
Color2 [A=255, R=0, G=0, B=255]	9	4		Q6YN16	Q6YN16;Q6YN16-2	HSDL2_HUMAN	HSDL2	Hydroxysteroid dehydrogenase-like protein 2	+	HDLECs_NS_Int_HDLECs_KD_Int	1.46907	0.148891	5.28751	23.8858	23.848	23.6971	23.7389
Color2 [A=255, R=0, G=0, B=255]	9	4		Q96QZ7;Q96QZ7-2;Q96QZ7-6	Q96QZ7;Q96QZ7-2;Q96QZ7-3;Q96QZ7-4;Q96QZ7-5;Q96QZ7-6;Q96QZ7-7	MAGI1_HUMAN	MAGI1	Membrane-associated guanylate kinase, WW and PDZ domain-containing protein 1	+	HDLECs_NS_Int_HDLECs_KD_Int	1.30544	0.152182	4.32627	22.2905	22.2419	22.1395	22.0886
Color2 [A=255, R=0, G=0, B=255]	9	4		Q9Y5K5-2;Q9Y5K5-3;Q9Y5K5-4	Q9Y5K5;Q9Y5K5-2;Q9Y5K5-3;Q9Y5K5-4	UCHL5_HUMAN	UCHL5	Isoform 2 of Ubiquitin carboxyl-terminal hydrolase isozyme L5	+	HDLECs_NS_Int_HDLECs_KD_Int	2.19954	0.158375	12.523	23.7286	23.7389	23.5869	23.5638
Color2 [A=255, R=0, G=0, B=255]	9	4		Q6PCE3	Q6PCE3	PGM2L_HUMAN	PGM2L1	Glucose 1,6-bisphosphate synthase	+	HDLECs_NS_Int_HDLECs_KD_Int	1.31872	0.160912	4.39813	25.275	25.3444	25.1604	25.1371
Color2 [A=255, R=0, G=0, B=255]	9	4		Q9NXD2	Q9NXD2;Q9NXD2-2	MTMRA_HUMAN	MTMR10	Myotubularin-related protein 10	+	HDLECs_NS_Int_HDLECs_KD_Int	1.48252	0.16423	5.37432	21.85	21.8764	21.7265	21.6714
Color2 [A=255, R=0, G=0, B=255]	9	4		Q9UET6	Q9UET6;Q9UET6-2	TRM7_HUMAN	FTSJ1	Putative tRNA (cytidine(32)/guanosine(34)-2'-O)-methyltransferase	+	HDLECs_NS_Int_HDLECs_KD_Int	2.08246	0.164349	10.9276	22.2564	22.2849	22.1015	22.1111
Color2 [A=255, R=0, G=0, B=255]	9	4		Q12959-2;Q12959-4	Q12959;Q12959-2;Q12959-3;Q12959-4;Q12959-5;Q12959-6;Q12959-7;Q12959-8;Q12959-9;Q15700;Q15700-2;Q15700-3;Q15700-4	DLG1_HUMAN	DLG1	Isoform 2 of Disks large homolog 1	+	HDLECs_NS_Int_HDLECs_KD_Int	2.14989	0.169955	11.8204	23.1504	23.1658	22.976	23.0002
Color2 [A=255, R=0, G=0, B=255]	9	4		Q969J3	Q969J3;Q969J3-2	BORC5_HUMAN	BORCS5	BLOC-1-related complex subunit 5	+	HDLECs_NS_Int_HDLECs_KD_Int	1.59344	0.17088	6.14167	22.1704	22.1301	21.9601	21.9985
Color2 [A=255, R=0, G=0, B=255]	9	4		Q5HYW2	Q5HYW2;Q5HYW2-2	NHSL2_HUMAN	NHSL2	NHS-like protein 2	+	HDLECs_NS_Int_HDLECs_KD_Int	1.63248	0.172701	6.43489	22.1332	22.1426	21.9388	21.9916
Color2 [A=255, R=0, G=0, B=255]	9	4		Q68EM7;Q68EM7-2	Q68EM7;Q68EM7-2;Q68EM7-5;Q68EM7-6	RHG17_HUMAN	ARHGAP17	Rho GTPase-activating protein 17	+	HDLECs_NS_Int_HDLECs_KD_Int	1.49027	0.176818	5.42501	24.1332	24.1719	23.9495	24.002
Color2 [A=255, R=0, G=0, B=255]	9	4		Q13425	Q13425	SNTB2_HUMAN	SNTB2	Beta-2-syntrophin	+	HDLECs_NS_Int_HDLECs_KD_Int	1.5334	0.177423	5.7147	24.7024	24.6431	24.4862	24.5045
Color2 [A=255, R=0, G=0, B=255]	9	4		P04920	P04920;P04920-2;P04920-3	B3A2_HUMAN	SLC4A2	Anion exchange protein 2	+	HDLECs_NS_Int_HDLECs_KD_Int	1.81338	0.177427	7.97335	20.9742	20.9951	20.8269	20.7876
Color2 [A=255, R=0, G=0, B=255]	9	4		O43865	O43865	SAHH2_HUMAN	AHCYL1	S-adenosylhomocysteine hydrolase-like protein 1	+	HDLECs_NS_Int_HDLECs_KD_Int	1.36869	0.179117	4.6779	24.4488	24.5225	24.317	24.2961
Color2 [A=255, R=0, G=0, B=255]	9	4		Q7Z2T5	Q7Z2T5	TRM1L_HUMAN	TRMT1L	TRMT1-like protein	+	HDLECs_NS_Int_HDLECs_KD_Int	1.37941	0.180036	4.73986	21.0756	21.0292	20.9024	20.8423
Color2 [A=255, R=0, G=0, B=255]	9	4		P10398	P10398	ARAF_HUMAN	ARAF	Serine/threonine-protein kinase A-Raf	+	HDLECs_NS_Int_HDLECs_KD_Int	2.93329	0.180638	29.2592	22.6074	22.6186	22.4298	22.4349
Color2 [A=255, R=0, G=0, B=255]	9	4		P19388	P19388	RPAB1_HUMAN	POLR2E	DNA-directed RNA polymerases I, II, and III subunit RPABC1	+	HDLECs_NS_Int_HDLECs_KD_Int	2.10424	0.182545	11.2085	22.4626	22.4947	22.2933	22.2989
Color2 [A=255, R=0, G=0, B=255]	9	4		P49841;P49841-2	P49840;P49841;P49841-2	GSK3B_HUMAN	GSK3B	Glycogen synthase kinase-3 beta	+	HDLECs_NS_Int_HDLECs_KD_Int	1.42213	0.184517	4.99417	22.9024	22.8288	22.6779	22.6843
Color2 [A=255, R=0, G=0, B=255]	9	4		Q6NZ67	Q6NZ67	MZT2B_HUMAN	MZT2B	Mitotic-spindle organizing protein 2B	+	HDLECs_NS_Int_HDLECs_KD_Int	1.56811	0.184613	5.95812	22.0359	22.0821	21.895	21.8538
Color2 [A=255, R=0, G=0, B=255]	9	4		Q00013	Q00013;Q00013-2;Q00013-3	EM55_HUMAN	MPP1	55 kDa erythrocyte membrane protein	+	HDLECs_NS_Int_HDLECs_KD_Int	3.62281	0.186535	64.7632	22.5685	22.5708	22.3857	22.3805
Color2 [A=255, R=0, G=0, B=255]	9	4		P61586	P62745;P08134;P61586	RHOA_HUMAN	RHOA	Transforming protein RhoA	+	HDLECs_NS_Int_HDLECs_KD_Int	1.40941	0.188162	4.91719	27.7064	27.7771	27.5389	27.5682
Color2 [A=255, R=0, G=0, B=255]	9	4		Q99720;Q99720-3	Q99720;Q99720-3;Q99720-4	SGMR1_HUMAN	SIGMAR1	Sigma non-opioid intracellular receptor 1	+	HDLECs_NS_Int_HDLECs_KD_Int	1.33805	0.188653	4.50461	23.1749	23.1063	22.976	22.928
Color2 [A=255, R=0, G=0, B=255]	9	4		O95822	O95822;O95822-2	DCMC_HUMAN	MLYCD	Malonyl-CoA decarboxylase, mitochondrial	+	HDLECs_NS_Int_HDLECs_KD_Int	1.33809	0.191052	4.50484	21.1765	21.1946	20.953	21.0359
Color2 [A=255, R=0, G=0, B=255]	9	4		P36969	P36969;P36969-2	GPX4_HUMAN	GPX4	Phospholipid hydroperoxide glutathione peroxidase	+	HDLECs_NS_Int_HDLECs_KD_Int	2.00305	0.191602	9.96029	24.4041	24.4425	24.2317	24.2317
Color2 [A=255, R=0, G=0, B=255]	9	4		Q9UNA1;Q9UNA1-2	Q9UNA1;Q9UNA1-2	RHG26_HUMAN	ARHGAP26	Rho GTPase-activating protein 26	+	HDLECs_NS_Int_HDLECs_KD_Int	1.67305	0.194307	6.75338	21.8802	21.8423	21.6453	21.6886
Color2 [A=255, R=0, G=0, B=255]	9	4		Q15785	Q15785	TOM34_HUMAN	TOMM34	Mitochondrial import receptor subunit TOM34	+	HDLECs_NS_Int_HDLECs_KD_Int	1.41998	0.195472	4.98109	22.2185	22.2535	22.0756	22.0054
Color2 [A=255, R=0, G=0, B=255]	9	4		Q9H4G0-2	Q9H4G0;Q9H4G0-2;Q9H4G0-4	E41L1_HUMAN	EPB41L1	Isoform 2 of Band 4.1-like protein 1	+	HDLECs_NS_Int_HDLECs_KD_Int	1.84154	0.195534	8.24216	25.1908	25.1908	24.9716	25.019
Color2 [A=255, R=0, G=0, B=255]	9	4		P14621	P14621	ACYP2_HUMAN	ACYP2	Acylphosphatase-2	+	HDLECs_NS_Int_HDLECs_KD_Int	1.77045	0.198293	7.57953	22.155	22.1047	21.9243	21.9388
Color2 [A=255, R=0, G=0, B=255]	9	4		Q8N1I0	Q8N1I0;Q8N1I0-2;Q8N1I0-3	DOCK4_HUMAN	DOCK4	Dedicator of cytokinesis protein 4	+	HDLECs_NS_Int_HDLECs_KD_Int	1.37223	0.198622	4.69826	21.8839	21.7995	21.6409	21.6453
Color2 [A=255, R=0, G=0, B=255]	9	4		Q06830	Q06830	PRDX1_HUMAN	PRDX1	Peroxiredoxin-1	+	HDLECs_NS_Int_HDLECs_KD_Int	1.64945	0.200433	6.56642	29.4512	29.4492	29.2803	29.2193
Color2 [A=255, R=0, G=0, B=255]	9	4		P49757;P49757-3	P49757;P49757-2;P49757-3;P49757-4;P49757-5;P49757-6;P49757-7;P49757-8	NUMB_HUMAN	NUMB	Protein numb homolog	+	HDLECs_NS_Int_HDLECs_KD_Int	1.57088	0.200587	5.97794	23.6649	23.6209	23.4676	23.417
Color2 [A=255, R=0, G=0, B=255]	9	4		P53609	P53609;P53609-2	PGTB1_HUMAN	PGGT1B	Geranylgeranyl transferase type-1 subunit beta	+	HDLECs_NS_Int_HDLECs_KD_Int	1.41682	0.202347	4.96191	22.2849	22.3511	22.0918	22.1395
Color2 [A=255, R=0, G=0, B=255]	9	4		Q7L099-3;Q7L099-4	Q7L099;Q7L099-2;Q7L099-3;Q7L099-4	RUFY3_HUMAN	RUFY3	Isoform 3 of Protein RUFY3	+	HDLECs_NS_Int_HDLECs_KD_Int	2.13673	0.202888	11.6407	21.2477	21.2764	21.0493	21.0691
Color2 [A=255, R=0, G=0, B=255]	9	4		P21283	P21283	VATC1_HUMAN	ATP6V1C1	V-type proton ATPase subunit C 1	+	HDLECs_NS_Int_HDLECs_KD_Int	1.81575	0.203876	7.99564	24.2891	24.3376	24.1174	24.1015
Color2 [A=255, R=0, G=0, B=255]	9	4		Q9NZT2;Q9NZT2-2	Q9NZT2;Q9NZT2-2	OGFR_HUMAN	OGFR	Opioid growth factor receptor	+	HDLECs_NS_Int_HDLECs_KD_Int	1.59832	0.204252	6.17767	23.2125	23.2419	22.9933	23.0526
Color2 [A=255, R=0, G=0, B=255]	9	4		Q9NSY1	Q9NSY1	BMP2K_HUMAN	BMP2K	BMP-2-inducible protein kinase	+	HDLECs_NS_Int_HDLECs_KD_Int	1.75479	0.207487	7.4406	23.1825	23.2066	23.0122	22.9619
Color2 [A=255, R=0, G=0, B=255]	9	4		Q13620;Q13620-1	Q13620;Q13620-1;Q13620-3	CUL4B_HUMAN	CUL4B	Cullin-4B	+	HDLECs_NS_Int_HDLECs_KD_Int	1.36629	0.207788	4.66412	23.632	23.5522	23.3645	23.4041
Color2 [A=255, R=0, G=0, B=255]	9	4		O75352;O75352-2	O75352;O75352-2	MPU1_HUMAN	MPDU1	Mannose-P-dolichol utilization defect 1 protein	+	HDLECs_NS_Int_HDLECs_KD_Int	1.912	0.211986	8.9533	25.3477	25.3031	25.1055	25.1214
Color2 [A=255, R=0, G=0, B=255]	9	4		Q6QNY0	Q6QNY0	BL1S3_HUMAN	BLOC1S3	Biogenesis of lysosome-related organelles complex 1 subunit 3	+	HDLECs_NS_Int_HDLECs_KD_Int	1.37537	0.214232	4.71643	21.7955	21.8651	21.5869	21.6453
Color2 [A=255, R=0, G=0, B=255]	9	4		Q96G97	Q96G97;Q96G97-3	BSCL2_HUMAN	BSCL2	Seipin	+	HDLECs_NS_Int_HDLECs_KD_Int	1.88574	0.214594	8.68164	18.8098	18.847	18.5975	18.6301
Color2 [A=255, R=0, G=0, B=255]	9	4		P40616;P40616-2	P40616;P40616-2	ARL1_HUMAN	ARL1	ADP-ribosylation factor-like protein 1	+	HDLECs_NS_Int_HDLECs_KD_Int	1.32262	0.216218	4.41943	23.7077	23.7077	23.5404	23.4425
Color2 [A=255, R=0, G=0, B=255]	9	4		P40121	P40121;P40121-2	CAPG_HUMAN	CAPG	Macrophage-capping protein	+	HDLECs_NS_Int_HDLECs_KD_Int	1.87463	0.21673	8.56909	24.141	24.1642	23.9584	23.9134
Color2 [A=255, R=0, G=0, B=255]	9	4		Q96EM0	Q96EM0	T3HPD_HUMAN	L3HYPDH	Trans-3-hydroxy-L-proline dehydratase	+	HDLECs_NS_Int_HDLECs_KD_Int	1.61765	0.221262	6.32206	22.7553	22.7695	22.5754	22.5069
Color2 [A=255, R=0, G=0, B=255]	9	4		Q6R327;Q6R327-3	Q6R327;Q6R327-3	RICTR_HUMAN	RICTOR	Rapamycin-insensitive companion of mTOR	+	HDLECs_NS_Int_HDLECs_KD_Int	2.41158	0.221815	16.0148	20.85	20.8576	20.6186	20.6453
Color2 [A=255, R=0, G=0, B=255]	9	4		Q8TDJ6;Q8TDJ6-3	Q8TDJ6;Q8TDJ6-3	DMXL2_HUMAN	DMXL2	DmX-like protein 2	+	HDLECs_NS_Int_HDLECs_KD_Int	1.52261	0.22211	5.64092	19.4063	19.3573	19.1905	19.1288
Color2 [A=255, R=0, G=0, B=255]	9	4		P36507	Q02750;Q02750-2;P36507	MP2K2_HUMAN	MAP2K2	Dual specificity mitogen-activated protein kinase kinase 2	+	HDLECs_NS_Int_HDLECs_KD_Int	1.5351	0.222692	5.72646	23.7995	23.8764	23.6209	23.6096
Color2 [A=255, R=0, G=0, B=255]	9	4		Q9BV57	Q9BV57;Q9BV57-2	MTND_HUMAN	ADI1	1,2-dihydroxy-3-keto-5-methylthiopentene dioxygenase	+	HDLECs_NS_Int_HDLECs_KD_Int	1.37388	0.2254	4.70781	22.6431	22.5475	22.3672	22.3725
Color2 [A=255, R=0, G=0, B=255]	9	4		Q13574	Q13574;Q13574-2;Q13574-3;Q13574-4;Q13574-5;Q13574-6;Q13574-7	DGKZ_HUMAN	DGKZ	Diacylglycerol kinase zeta	+	HDLECs_NS_Int_HDLECs_KD_Int	1.49376	0.226343	5.44791	20.6628	20.5823	20.4067	20.3857
Color2 [A=255, R=0, G=0, B=255]	9	4		Q9BRX8;Q9BRX8-2	Q9BRX8;Q9BRX8-2	PXL2A_HUMAN	PRXL2A	Peroxiredoxin-like 2A	+	HDLECs_NS_Int_HDLECs_KD_Int	1.33097	0.229922	4.46537	27.0084	27.0914	26.7895	26.8504
Color2 [A=255, R=0, G=0, B=255]	9	4		Q01433	Q01433;Q01433-2;Q01433-3;Q01433-4;Q01433-5	AMPD2_HUMAN	AMPD2	AMP deaminase 2	+	HDLECs_NS_Int_HDLECs_KD_Int	1.48569	0.231968	5.39503	23.2448	23.2679	23.0658	22.9829
Color2 [A=255, R=0, G=0, B=255]	9	4		P11274	P11274;P11274-2	BCR_HUMAN	BCR	Breakpoint cluster region protein	+	HDLECs_NS_Int_HDLECs_KD_Int	2.0233	0.234534	10.1987	22.9459	22.9024	22.6822	22.6971
Color2 [A=255, R=0, G=0, B=255]	9	4		Q8WTS6	Q8WTS6	SETD7_HUMAN	SETD7	Histone-lysine N-methyltransferase SETD7	+	HDLECs_NS_Int_HDLECs_KD_Int	1.32932	0.235479	4.45623	22.4273	22.44	22.1457	22.2506
Color2 [A=255, R=0, G=0, B=255]	9	4		P11308;P11308-4	P11308;P11308-1;P11308-2;P11308-4;P11308-5;P11308-6	ERG_HUMAN	ERG	Transcriptional regulator ERG	+	HDLECs_NS_Int_HDLECs_KD_Int	1.72137	0.236047	7.15202	23.2243	23.2302	22.9584	23.0241
Color2 [A=255, R=0, G=0, B=255]	9	4		Q14258	Q14258	TRI25_HUMAN	TRIM25	E3 ubiquitin/ISG15 ligase TRIM25	+	HDLECs_NS_Int_HDLECs_KD_Int	2.48731	0.237927	17.482	24.5754	24.5754	24.3511	24.3239
Color2 [A=255, R=0, G=0, B=255]	9	4		Q9ULC3	Q9ULC3	RAB23_HUMAN	RAB23	Ras-related protein Rab-23	+	HDLECs_NS_Int_HDLECs_KD_Int	1.85822	0.238375	8.40542	21.8423	21.8034	21.5638	21.6051
Color2 [A=255, R=0, G=0, B=255]	9	4		Q96F15	Q96F15	GIMA5_HUMAN	GIMAP5	GTPase IMAP family member 5	+	HDLECs_NS_Int_HDLECs_KD_Int	1.95893	0.240399	9.45932	24.7745	24.8044	24.5696	24.5285
Color2 [A=255, R=0, G=0, B=255]	9	4		Q96L92;Q96L92-3	Q96L92;Q96L92-3;Q96L92-2	SNX27_HUMAN	SNX27	Sorting nexin-27	+	HDLECs_NS_Int_HDLECs_KD_Int	2.02382	0.240617	10.2049	22.7451	22.7035	22.4726	22.4947
Color2 [A=255, R=0, G=0, B=255]	9	4		Q9HCL2	Q9HCL2	GPAT1_HUMAN	GPAM	Glycerol-3-phosphate acyltransferase 1, mitochondrial	+	HDLECs_NS_Int_HDLECs_KD_Int	1.67841	0.242281	6.79659	18.2544	18.3253	18.0441	18.0511
Color2 [A=255, R=0, G=0, B=255]	9	4		Q9Y5X2	Q9Y5X2	SNX8_HUMAN	SNX8	Sorting nexin-8	+	HDLECs_NS_Int_HDLECs_KD_Int	3.51934	0.247063	57.4873	21.3156	21.3101	21.0691	21.0625
Color2 [A=255, R=0, G=0, B=255]	9	4		Q9ULJ6	Q9ULJ6;Q9ULJ6-2	ZMIZ1_HUMAN	ZMIZ1	Zinc finger MIZ domain-containing protein 1	+	HDLECs_NS_Int_HDLECs_KD_Int	1.58175	0.248783	6.05636	21.8307	21.8073	21.5309	21.6096
Color2 [A=255, R=0, G=0, B=255]	9	4		Q96GE9;Q96GE9-2	Q96GE9;Q96GE9-2	DMAC1_HUMAN	DMAC1	Distal membrane-arm assembly complex protein 1	+	HDLECs_NS_Int_HDLECs_KD_Int	1.77424	0.250493	7.61358	20.5165	20.5823	20.2989	20.2989
Color2 [A=255, R=0, G=0, B=255]	9	4		Q8TD19	Q8TD19	NEK9_HUMAN	NEK9	Serine/threonine-protein kinase Nek9	+	HDLECs_NS_Int_HDLECs_KD_Int	1.78124	0.250699	7.67675	21.9352	21.9812	21.6843	21.7307
Color2 [A=255, R=0, G=0, B=255]	9	4		Q8TDZ2;Q8TDZ2-4	Q8TDZ2;Q8TDZ2-2;Q8TDZ2-4	MICA1_HUMAN	MICAL1	[F-actin]-monooxygenase MICAL1	+	HDLECs_NS_Int_HDLECs_KD_Int	1.73305	0.252188	7.25161	21.1886	21.1206	20.895	20.9098
Color2 [A=255, R=0, G=0, B=255]	9	4		Q9Y5X1	Q9Y5X1	SNX9_HUMAN	SNX9	Sorting nexin-9	+	HDLECs_NS_Int_HDLECs_KD_Int	1.79588	0.253019	7.81047	24.5105	24.5522	24.3031	24.2535
Color2 [A=255, R=0, G=0, B=255]	9	4		P18887	P18887	XRCC1_HUMAN	XRCC1	DNA repair protein XRCC1	+	HDLECs_NS_Int_HDLECs_KD_Int	1.81547	0.25697	7.99294	21.8346	21.8802	21.5777	21.6231
Color2 [A=255, R=0, G=0, B=255]	9	4		P15144	P15144	AMPN_HUMAN	ANPEP	Aminopeptidase N	+	HDLECs_NS_Int_HDLECs_KD_Int	1.40272	0.257581	4.87718	24.2463	24.141	23.9316	23.9406
Color2 [A=255, R=0, G=0, B=255]	9	4		Q5EBL4	Q5EBL4;Q5EBL4-2;Q5EBL4-3	RIPL1_HUMAN	RILPL1	RILP-like protein 1	+	HDLECs_NS_Int_HDLECs_KD_Int	2.16847	0.259426	12.0786	22.0292	22.0526	21.7995	21.7634
Color2 [A=255, R=0, G=0, B=255]	9	4		Q9NQS1	Q9NQS1	AVEN_HUMAN	AVEN	Cell death regulator Aven	+	HDLECs_NS_Int_HDLECs_KD_Int	1.31446	0.26135	4.37501	22.4067	22.4298	22.0983	22.2155
Color2 [A=255, R=0, G=0, B=255]	9	4		Q9NYL9	Q9NYL9	TMOD3_HUMAN	TMOD3	Tropomodulin-3	+	HDLECs_NS_Int_HDLECs_KD_Int	1.55744	0.263223	5.8823	24.6971	24.6431	24.4425	24.3712
Color2 [A=255, R=0, G=0, B=255]	9	4		P04275	P04275	VWF_HUMAN	VWF	von Willebrand factor	+	HDLECs_NS_Int_HDLECs_KD_Int	1.39818	0.263399	4.85014	27.6251	27.7325	27.4073	27.4234
Color2 [A=255, R=0, G=0, B=255]	9	4		P13861	P13861;P13861-2	KAP2_HUMAN	PRKAR2A	cAMP-dependent protein kinase type II-alpha regulatory subunit	+	HDLECs_NS_Int_HDLECs_KD_Int	2.13013	0.263978	11.5515	24.945	24.9716	24.6757	24.7129
Color2 [A=255, R=0, G=0, B=255]	9	4		P05067	P05067;P05067-3;P05067-4;P05067-5;P05067-6;P05067-7;P05067-8;P05067-9;P05067-10;P05067-11	A4_HUMAN	APP	Amyloid-beta precursor protein	+	HDLECs_NS_Int_HDLECs_KD_Int	1.35986	0.264743	4.62737	24.1095	24.2096	23.867	23.9225
Color2 [A=255, R=0, G=0, B=255]	9	4		O15031	O15031	PLXB2_HUMAN	PLXNB2	Plexin-B2	+	HDLECs_NS_Int_HDLECs_KD_Int	1.61525	0.275427	6.30396	22.4775	22.4015	22.1426	22.1856
Color2 [A=255, R=0, G=0, B=255]	9	4		Q15057	Q15057	ACAP2_HUMAN	ACAP2	Arf-GAP with coiled-coil, ANK repeat and PH domain-containing protein 2	+	HDLECs_NS_Int_HDLECs_KD_Int	1.44567	0.275949	5.13937	22.4726	22.4425	22.2332	22.1301
Color2 [A=255, R=0, G=0, B=255]	9	4		P10321	Q29865;P10321;Q29963	1C07_HUMAN	HLA-C	HLA class I histocompatibility antigen, Cw-7 alpha chain	+	HDLECs_NS_Int_HDLECs_KD_Int	1.43316	0.280025	5.06176	23.1269	23.1825	22.9225	22.8269
Color2 [A=255, R=0, G=0, B=255]	9	4		Q14643-2;Q14643-4;Q14643-5;Q14643-7;Q14643-8	Q14643;Q14643-2;Q14643-3;Q14643-4;Q14643-5;Q14643-6;Q14643-7;Q14643-8;Q14571	ITPR1_HUMAN	ITPR1	Isoform 2 of Inositol 1,4,5-trisphosphate receptor type 1	+	HDLECs_NS_Int_HDLECs_KD_Int	2.74212	0.280421	23.4676	22.8442	22.8651	22.5685	22.58
Color2 [A=255, R=0, G=0, B=255]	9	4		Q9P2N7;Q9P2N7-2;Q9P2N7-3;Q9P2N7-4;Q9P2N7-5	Q9P2N7;Q9P2N7-2;Q9P2N7-3;Q9P2N7-4;Q9P2N7-5;Q9P2J3	KLH13_HUMAN	KLHL13	Kelch-like protein 13	+	HDLECs_NS_Int_HDLECs_KD_Int	2.29346	0.280824	13.9659	20.3857	20.417	20.1332	20.1079
Color2 [A=255, R=0, G=0, B=255]	9	4		Q96PE2	Q96PE2	ARHGH_HUMAN	ARHGEF17	Rho guanine nucleotide exchange factor 17	+	HDLECs_NS_Int_HDLECs_KD_Int	1.43787	0.281306	5.09086	21.4324	21.3266	21.1143	21.0821
Color2 [A=255, R=0, G=0, B=255]	9	4		Q8WUM4	Q8WUM4;Q8WUM4-2;Q8WUM4-3	PDC6I_HUMAN	PDCD6IP	Programmed cell death 6-interacting protein	+	HDLECs_NS_Int_HDLECs_KD_Int	1.47752	0.283964	5.34192	25.5667	25.6375	25.3578	25.2785
Color2 [A=255, R=0, G=0, B=255]	9	4		Q14141;Q14141-2;Q14141-4	Q14141;Q14141-2;Q14141-3;Q14141-4	SEPT6_HUMAN	SEPT	Septin-6	+	HDLECs_NS_Int_HDLECs_KD_Int	1.9923	0.284801	9.83592	21.5404	21.5356	21.2821	21.2243
Color2 [A=255, R=0, G=0, B=255]	9	4		Q7L1Q6;Q7L1Q6-3;Q7L1Q6-4	Q7L1Q6;Q7L1Q6-2;Q7L1Q6-3;Q7L1Q6-4	BZW1_HUMAN	BZW1	Basic leucine zipper and W2 domain-containing protein 1	+	HDLECs_NS_Int_HDLECs_KD_Int	2.12405	0.286593	11.4701	24.5404	24.5754	24.2535	24.2891
Color2 [A=255, R=0, G=0, B=255]	9	4		Q96HY7	Q96HY7	DHTK1_HUMAN	DHTKD1	Probable 2-oxoglutarate dehydrogenase E1 component DHKTD1, mitochondrial	+	HDLECs_NS_Int_HDLECs_KD_Int	1.6072	0.288802	6.24358	21.5451	21.6186	21.3211	21.265
Color2 [A=255, R=0, G=0, B=255]	9	4		Q02750	Q02750	MP2K1_HUMAN	MAP2K1	Dual specificity mitogen-activated protein kinase kinase 1	+	HDLECs_NS_Int_HDLECs_KD_Int	2.32851	0.291203	14.5452	23.7492	23.7182	23.4298	23.4551
Color2 [A=255, R=0, G=0, B=255]	9	4		Q92625	Q92625;Q92625-2	ANS1A_HUMAN	ANKS1A	Ankyrin repeat and SAM domain-containing protein 1A	+	HDLECs_NS_Int_HDLECs_KD_Int	1.60264	0.293369	6.20963	22.2125	22.265	21.9061	21.9847
Color2 [A=255, R=0, G=0, B=255]	9	4		Q6DN90	Q6DN90;Q6DN90-2	IQEC1_HUMAN	IQSEC1	IQ motif and SEC7 domain-containing protein 1	+	HDLECs_NS_Int_HDLECs_KD_Int	1.33046	0.294646	4.46253	21.1269	21.0359	20.8346	20.7389
Color2 [A=255, R=0, G=0, B=255]	9	4		P30622-2	P30622;P30622-1;P30622-2	CLIP1_HUMAN	CLIP1	Isoform 3 of CAP-Gly domain-containing linker protein 1	+	HDLECs_NS_Int_HDLECs_KD_Int	2.67864	0.29787	21.809	22.7492	22.7265	22.4476	22.4324
Color2 [A=255, R=0, G=0, B=255]	9	4		P00813	P00813	ADA_HUMAN	ADA	Adenosine deaminase	+	HDLECs_NS_Int_HDLECs_KD_Int	1.65362	0.300788	6.59909	23.6865	23.6431	23.4041	23.3239
Color2 [A=255, R=0, G=0, B=255]	9	4		Q8TDH9	Q8TDH9;Q8TDH9-2	BL1S5_HUMAN	BLOC1S5	Biogenesis of lysosome-related organelles complex 1 subunit 5	+	HDLECs_NS_Int_HDLECs_KD_Int	1.91378	0.302745	8.97198	20.1825	20.1332	19.8781	19.8321
Color2 [A=255, R=0, G=0, B=255]	9	4		Q15645	Q15645	PCH2_HUMAN	TRIP13	Pachytene checkpoint protein 2 homolog	+	HDLECs_NS_Int_HDLECs_KD_Int	2.04444	0.305425	10.4536	21.5869	21.5592	21.2933	21.2419
Color2 [A=255, R=0, G=0, B=255]	9	4		Q7LGA3	Q7LGA3;Q7LGA3-2	HS2ST_HUMAN	HS2ST1	Heparan sulfate 2-O-sulfotransferase 1	+	HDLECs_NS_Int_HDLECs_KD_Int	1.58077	0.305589	6.04925	21.9601	22.0054	21.7223	21.632
Color2 [A=255, R=0, G=0, B=255]	9	4		P56545;P56545-2;P56545-3	P56545;P56545-2;P56545-3	CTBP2_HUMAN	CTBP2	C-terminal-binding protein 2	+	HDLECs_NS_Int_HDLECs_KD_Int	1.8843	0.307892	8.66695	22.8876	22.9334	22.6298	22.5754
Color2 [A=255, R=0, G=0, B=255]	9	4		Q9NRR1	Q9NRR1	CYTL1_HUMAN	CYTL1	Cytokine-like protein 1	+	HDLECs_NS_Int_HDLECs_KD_Int	1.70393	0.309588	7.00568	20.9742	21.0559	20.7223	20.6886
Color2 [A=255, R=0, G=0, B=255]	9	4		Q9Y5X3	Q9Y5X3	SNX5_HUMAN	SNX5	Sorting nexin-5	+	HDLECs_NS_Int_HDLECs_KD_Int	1.94962	0.311363	9.35683	24.48	24.4551	24.1871	24.1253
Color2 [A=255, R=0, G=0, B=255]	9	4		Q9UPY6-2	Q9UPY6;Q9UPY6-2	WASF3_HUMAN	WASF3	Isoform 2 of Wiskott-Aldrich syndrome protein family member 3	+	HDLECs_NS_Int_HDLECs_KD_Int	1.36994	0.311718	4.68506	21.2243	21.1206	20.8191	20.9024
Color2 [A=255, R=0, G=0, B=255]	9	4		P38571;P38571-2	P38571;P38571-2	LICH_HUMAN	LIPA	Lysosomal acid lipase/cholesteryl ester hydrolase	+	HDLECs_NS_Int_HDLECs_KD_Int	1.7175	0.311896	7.11928	24.0691	24.1332	23.7594	23.8191
Color2 [A=255, R=0, G=0, B=255]	9	4		Q12802;Q12802-2;Q12802-4	Q12802;Q12802-2;Q12802-4	AKP13_HUMAN	AKAP13	A-kinase anchor protein 13	+	HDLECs_NS_Int_HDLECs_KD_Int	2.09744	0.312405	11.1201	21.5213	21.4923	21.1704	21.2185
Color2 [A=255, R=0, G=0, B=255]	9	4		P17612;P17612-2	P17612;P17612-2	KAPCA_HUMAN	PRKACA	cAMP-dependent protein kinase catalytic subunit alpha	+	HDLECs_NS_Int_HDLECs_KD_Int	1.49241	0.31674	5.43905	24.5404	24.5983	24.2021	24.3031
Color2 [A=255, R=0, G=0, B=255]	9	4		Q9UHD8	Q9UHD8;Q9UHD8-2;Q9UHD8-3;Q9UHD8-4;Q9UHD8-5;Q9UHD8-7;Q9UHD8-8;Q9UHD8-9	SEPT9_HUMAN	2009-09-01	Septin-9	+	HDLECs_NS_Int_HDLECs_KD_Int	1.41796	0.317362	4.96882	25.5955	25.6431	25.2426	25.3612
Color2 [A=255, R=0, G=0, B=255]	9	4		Q92995	Q92995;Q92995-2	UBP13_HUMAN	USP13	Ubiquitin carboxyl-terminal hydrolase 13	+	HDLECs_NS_Int_HDLECs_KD_Int	2.39034	0.318535	15.6257	21.6364	21.6757	21.343	21.3321
Color2 [A=255, R=0, G=0, B=255]	9	4		Q8N653	Q8N653	LZTR1_HUMAN	LZTR1	Leucine-zipper-like transcriptional regulator 1	+	HDLECs_NS_Int_HDLECs_KD_Int	1.84935	0.318681	8.31819	19.661	19.5976	19.2891	19.3322
Color2 [A=255, R=0, G=0, B=255]	9	4		Q9BZ67;Q9BZ67-2	Q9BZ67;Q9BZ67-2;Q9BZ67-3	FRMD8_HUMAN	FRMD8	FERM domain-containing protein 8	+	HDLECs_NS_Int_HDLECs_KD_Int	1.75168	0.31941	7.41327	22.6364	22.7013	22.3778	22.3211
Color2 [A=255, R=0, G=0, B=255]	9	4		Q53T59	Q53T59	H1BP3_HUMAN	HS1BP3	HCLS1-binding protein 3	+	HDLECs_NS_Int_HDLECs_KD_Int	1.73371	0.319444	7.25729	23.2006	23.2346	22.8576	22.9388
Color2 [A=255, R=0, G=0, B=255]	9	4		O43164;O43164-2	O43164;O43164-2	PJA2_HUMAN	PJA2	E3 ubiquitin-protein ligase Praja-2	+	HDLECs_NS_Int_HDLECs_KD_Int	1.33679	0.319945	4.49757	20.1457	20.0951	19.8669	19.734
Color2 [A=255, R=0, G=0, B=255]	9	4		Q9Y6K9;Q9Y6K9-2	Q9Y6K9;Q9Y6K9-2;Q9Y6K9-3	NEMO_HUMAN	IKBKG	NF-kappa-B essential modulator	+	HDLECs_NS_Int_HDLECs_KD_Int	2.00038	0.323099	9.9292	23.0359	23.0207	22.6736	22.7369
Color2 [A=255, R=0, G=0, B=255]	9	4		Q9NQ92	Q9NQ92	COPRS_HUMAN	COPRS	Coordinator of PRMT5 and differentiation stimulator	+	HDLECs_NS_Int_HDLECs_KD_Int	3.41296	0.323214	50.8574	21.4375	21.4375	21.1206	21.1079
Color2 [A=255, R=0, G=0, B=255]	9	4		Q8WV41	Q8WV41	SNX33_HUMAN	SNX33	Sorting nexin-33	+	HDLECs_NS_Int_HDLECs_KD_Int	2.34664	0.326936	14.8543	20.7634	20.7955	20.4375	20.4676
Color2 [A=255, R=0, G=0, B=255]	9	4		Q9P287	Q9P287	BCCIP_HUMAN	BCCIP	BRCA2 and CDKN1A-interacting protein	+	HDLECs_NS_Int_HDLECs_KD_Int	1.57714	0.328855	6.02297	22.4676	22.5356	22.1301	22.2155
Color2 [A=255, R=0, G=0, B=255]	9	4		P78509;P78509-2;P78509-3	P78509;P78509-2;P78509-3	RELN_HUMAN	RELN	Reelin	+	HDLECs_NS_Int_HDLECs_KD_Int	2.80428	0.330427	25.2133	26.8019	26.8142	26.4892	26.4661
Color2 [A=255, R=0, G=0, B=255]	9	4		P11310;P11310-2	P11310;P11310-2	ACADM_HUMAN	ACADM	Medium-chain specific acyl-CoA dehydrogenase, mitochondrial	+	HDLECs_NS_Int_HDLECs_KD_Int	1.31765	0.334604	4.39235	24.7645	24.8433	24.4041	24.5345
Color2 [A=255, R=0, G=0, B=255]	9	4		P07996	P07996;P07996-2	TSP1_HUMAN	THBS1	Thrombospondin-1	+	HDLECs_NS_Int_HDLECs_KD_Int	2.08343	0.335801	10.9399	31.0217	31.0673	30.6881	30.7292
Color2 [A=255, R=0, G=0, B=255]	9	4		P36959	P36959	GMPR1_HUMAN	GMPR	GMP reductase 1	+	HDLECs_NS_Int_HDLECs_KD_Int	1.82896	0.336054	8.121	21.6671	21.5915	21.2764	21.3101
Color2 [A=255, R=0, G=0, B=255]	9	4		Q15746;Q15746-2	Q15746;Q15746-2;Q15746-3;Q15746-4;Q15746-5;Q15746-6;Q15746-7;Q15746-9;Q15746-11	MYLK_HUMAN	MYLK	Myosin light chain kinase, smooth muscle	+	HDLECs_NS_Int_HDLECs_KD_Int	1.51214	0.336432	5.57016	22.3538	22.4701	22.0918	22.0592
Color2 [A=255, R=0, G=0, B=255]	9	4		Q14195-2	Q14195-2	DPYL3_HUMAN	DPYSL3	Isoform LCRMP-4 of Dihydropyrimidinase-related protein 3	+	HDLECs_NS_Int_HDLECs_KD_Int	1.30529	0.347484	4.32547	21.9061	22.0054	21.6714	21.5451
Color2 [A=255, R=0, G=0, B=255]	9	4		P10909;P10909-2;P10909-4;P10909-5	P10909;P10909-2;P10909-3;P10909-4;P10909-5	CLUS_HUMAN	CLU	Clusterin	+	HDLECs_NS_Int_HDLECs_KD_Int	1.30212	0.348363	4.30848	25.772	25.9111	25.5345	25.452
Color2 [A=255, R=0, G=0, B=255]	9	4		Q99735	Q99735;Q99735-2	MGST2_HUMAN	MGST2	Microsomal glutathione S-transferase 2	+	HDLECs_NS_Int_HDLECs_KD_Int	1.56793	0.353066	5.95684	27.8974	27.7958	27.4629	27.524
Color2 [A=255, R=0, G=0, B=255]	9	4		Q9BY42	Q9BY42	RTF2_HUMAN	RTF2	Replication termination factor 2	+	HDLECs_NS_Int_HDLECs_KD_Int	1.97524	0.353647	9.64165	21.0088	20.9882	20.6096	20.68
Color2 [A=255, R=0, G=0, B=255]	9	4		Q7Z7E8	Q7Z7E8;Q7Z7E8-2	UB2Q1_HUMAN	UBE2Q1	Ubiquitin-conjugating enzyme E2 Q1	+	HDLECs_NS_Int_HDLECs_KD_Int	1.42588	0.356686	5.01703	22.4996	22.4425	22.1795	22.0493
Color2 [A=255, R=0, G=0, B=255]	9	4		Q9BQ49	Q9BQ49	SMIM7_HUMAN	SMIM7	Small integral membrane protein 7	+	HDLECs_NS_Int_HDLECs_KD_Int	1.6504	0.357682	6.57384	20.7223	20.6453	20.2877	20.3645
Color2 [A=255, R=0, G=0, B=255]	9	4		Q9HB21	Q9HB21	PKHA1_HUMAN	PLEKHA1	Pleckstrin homology domain-containing family A member 1	+	HDLECs_NS_Int_HDLECs_KD_Int	1.57869	0.358493	6.03414	20.9951	20.895	20.5545	20.6186
Color2 [A=255, R=0, G=0, B=255]	9	4		Q13315	Q13315	ATM_HUMAN	ATM	Serine-protein kinase ATM	+	HDLECs_NS_Int_HDLECs_KD_Int	1.30684	0.358544	4.33384	21.5545	21.391	21.1015	21.1269
Color2 [A=255, R=0, G=0, B=255]	9	4		Q8TC07-2	Q8TC07;Q8TC07-2;Q8TC07-3	TBC15_HUMAN	TBC1D15	Isoform 2 of TBC1 domain family member 15	+	HDLECs_NS_Int_HDLECs_KD_Int	1.64536	0.358615	6.53446	22.6865	22.7915	22.3962	22.3645
Color2 [A=255, R=0, G=0, B=255]	9	4		Q99719	Q99719;Q99719-2	SEPT5_HUMAN	SEPT	Septin-5	+	HDLECs_NS_Int_HDLECs_KD_Int	2.541	0.359148	18.6022	23.4425	23.4041	23.0625	23.0658
Color2 [A=255, R=0, G=0, B=255]	9	4		Q8IVM0	Q8IVM0;Q8IVM0-2	CCD50_HUMAN	CCDC50	Coiled-coil domain-containing protein 50	+	HDLECs_NS_Int_HDLECs_KD_Int	1.32117	0.361379	4.41151	24.6865	24.5285	24.2679	24.2243
Color2 [A=255, R=0, G=0, B=255]	9	4		Q9NQ48	Q9NQ48;Q9NQ48-2	LZTL1_HUMAN	LZTFL1	Leucine zipper transcription factor-like protein 1	+	HDLECs_NS_Int_HDLECs_KD_Int	4.12748	0.362457	115.803	23.0838	23.0838	22.7244	22.7182
Color2 [A=255, R=0, G=0, B=255]	9	4		Q9NUP9	Q9NUP9	LIN7C_HUMAN	LIN7C	Protein lin-7 homolog C	+	HDLECs_NS_Int_HDLECs_KD_Int	1.36112	0.363433	4.63457	23.5522	23.632	23.1612	23.2961
Color2 [A=255, R=0, G=0, B=255]	9	4		O15321;O15321-2	O15321;O15321-2	TM9S1_HUMAN	TM9SF1	Transmembrane 9 superfamily member 1	+	HDLECs_NS_Int_HDLECs_KD_Int	1.91289	0.365859	8.96268	22.7077	22.7035	22.2989	22.3805
Color2 [A=255, R=0, G=0, B=255]	9	4		Q7L3B6	Q7L3B6	CD37L_HUMAN	CDC37L1	Hsp90 co-chaperone Cdc37-like 1	+	HDLECs_NS_Int_HDLECs_KD_Int	1.45531	0.366257	5.19995	19.3651	19.2582	18.9913	18.8996
Color2 [A=255, R=0, G=0, B=255]	9	4		P46734	P46734;P46734-2;P46734-3	MP2K3_HUMAN	MAP2K3	Dual specificity mitogen-activated protein kinase kinase 3	+	HDLECs_NS_Int_HDLECs_KD_Int	2.15431	0.366318	11.8813	22.5892	22.6475	22.2621	22.2419
Color2 [A=255, R=0, G=0, B=255]	9	4		O15061	O15061;O15061-2	SYNEM_HUMAN	SYNM	Synemin	+	HDLECs_NS_Int_HDLECs_KD_Int	1.32198	0.369717	4.41595	24.217	24.0609	23.7389	23.7995
Color2 [A=255, R=0, G=0, B=255]	9	4		Q9NZC3	Q9NZC3	GDE1_HUMAN	GDE1	Glycerophosphodiester phosphodiesterase 1	+	HDLECs_NS_Int_HDLECs_KD_Int	1.47009	0.372689	5.29403	20.9882	21.0359	20.5731	20.7056
Color2 [A=255, R=0, G=0, B=255]	9	4		Q96KC8	Q96KC8	DNJC1_HUMAN	DNAJC1	DnaJ homolog subfamily C member 1	+	HDLECs_NS_Int_HDLECs_KD_Int	1.36549	0.373008	4.6595	21.6497	21.5823	21.1704	21.3156
Color2 [A=255, R=0, G=0, B=255]	9	4		P06756;P06756-3	P06756;P06756-2;P06756-3	ITAV_HUMAN	ITGAV	Integrin alpha-V	+	HDLECs_NS_Int_HDLECs_KD_Int	2.20295	0.37856	12.5727	24.989	24.9361	24.5983	24.5696
Color2 [A=255, R=0, G=0, B=255]	9	4		Q9H3H3	Q9H3H3;Q9H3H3-1;Q9H3H3-3	CK068_HUMAN	C11orf68	UPF0696 protein C11orf68	+	HDLECs_NS_Int_HDLECs_KD_Int	1.62808	0.384978	6.40124	23.8191	23.9225	23.5165	23.4551
Color2 [A=255, R=0, G=0, B=255]	9	4		P58335-4	P58335;P58335-2;P58335-3;P58335-4	ANTR2_HUMAN	ANTXR2	Isoform 4 of Anthrax toxin receptor 2	+	HDLECs_NS_Int_HDLECs_KD_Int	1.91201	0.388158	8.95334	21.8073	21.7348	21.3592	21.4067
Color2 [A=255, R=0, G=0, B=255]	9	4		O75897;O75897-2	P50226;O75897;O75897-2;P50225	ST1C4_HUMAN	SULT1C4	Sulfotransferase 1C4	+	HDLECs_NS_Int_HDLECs_KD_Int	2.1315	0.390641	11.5701	21.8913	21.8689	21.5213	21.4576
Color2 [A=255, R=0, G=0, B=255]	9	4		Q9H0Q0	Q9H0Q0	FA49A_HUMAN	FAM49A	Protein FAM49A	+	HDLECs_NS_Int_HDLECs_KD_Int	2.41881	0.393911	16.1496	23.7895	23.8191	23.4298	23.391
Color2 [A=255, R=0, G=0, B=255]	9	4		Q9UMZ2;Q9UMZ2-5	Q9UMZ2;Q9UMZ2-3;Q9UMZ2-4;Q9UMZ2-5;Q9UMZ2-6;Q9UMZ2-7;Q9UMZ2-8;Q9UMZ2-9	SYNRG_HUMAN	SYNRG	Synergin gamma	+	HDLECs_NS_Int_HDLECs_KD_Int	1.36749	0.400134	4.67101	21.1581	21.3266	20.8269	20.8576
Color2 [A=255, R=0, G=0, B=255]	9	4		P16333	P16333	NCK1_HUMAN	NCK1	Cytoplasmic protein NCK1	+	HDLECs_NS_Int_HDLECs_KD_Int	1.98083	0.400212	9.70489	23.1734	23.1749	22.7327	22.8152
Color2 [A=255, R=0, G=0, B=255]	9	4		P50750;P50750-2	P50750;P50750-2	CDK9_HUMAN	CDK9	Cyclin-dependent kinase 9	+	HDLECs_NS_Int_HDLECs_KD_Int	1.32572	0.402304	4.43645	21.8576	22.002	21.4726	21.5823
Color2 [A=255, R=0, G=0, B=255]	9	4		Q5HYK7	Q5HYK7;Q5HYK7-4	SH319_HUMAN	SH3D19	SH3 domain-containing protein 19	+	HDLECs_NS_Int_HDLECs_KD_Int	1.53971	0.404853	5.75828	22.2593	22.1519	21.7553	21.8461
Color2 [A=255, R=0, G=0, B=255]	9	4		Q9UN70	Q9Y5G7;Q9Y5G5;Q9Y5G3;Q9Y5G2;Q9Y5G0;Q9Y5F8;Q9UN70;Q9Y5F7;Q9Y5F6;Q9Y5H4;Q9Y5H1;Q9Y5H0;Q9Y5G8;Q9Y5G6;Q9Y5G4;Q9Y5H3;Q9Y5G9;Q9Y5H2;Q9Y5H2-3;O60330;Q9Y5G1;Q9UN71;Q9Y5F9	PCDGK_HUMAN	PCDHGC3	Protocadherin gamma-C3	+	HDLECs_NS_Int_HDLECs_KD_Int	1.54178	0.405646	5.77265	22.0789	22.2185	21.7348	21.7512
Color2 [A=255, R=0, G=0, B=255]	9	4		Q9Y4I1;Q9Y4I1-2	Q9Y4I1;Q9Y4I1-2;Q9Y4I1-3	MYO5A_HUMAN	MYO5A	Unconventional myosin-Va	+	HDLECs_NS_Int_HDLECs_KD_Int	2.41153	0.406073	16.0139	22.5141	22.4751	22.0723	22.1047
Color2 [A=255, R=0, G=0, B=255]	9	4		P50749	Q9H2L5;Q9H2L5-2;Q9H2L5-3;P50749;P50749-2	RASF2_HUMAN	RASSF2	Ras association domain-containing protein 2	+	HDLECs_NS_Int_HDLECs_KD_Int	1.70144	0.408317	6.98503	21.3805	21.4874	21.0493	21.002
Color2 [A=255, R=0, G=0, B=255]	9	4		P29466;P29466-2	P29466;P29466-2;P29466-3;P29466-4	CASP1_HUMAN	CASP1	Caspase-1	+	HDLECs_NS_Int_HDLECs_KD_Int	3.13134	0.410479	36.7647	25.3273	25.3477	24.9316	24.9225
Color2 [A=255, R=0, G=0, B=255]	9	4		Q96C24	Q96C24	SYTL4_HUMAN	SYTL4	Synaptotagmin-like protein 4	+	HDLECs_NS_Int_HDLECs_KD_Int	1.69399	0.416588	6.92351	23.2419	23.1222	22.7594	22.7715
Color2 [A=255, R=0, G=0, B=255]	9	4		Q8WVX9	Q8WVX9	FACR1_HUMAN	FAR1	Fatty acyl-CoA reductase 1	+	HDLECs_NS_Int_HDLECs_KD_Int	1.83964	0.417487	8.2237	20.4273	20.3962	20.0426	19.9459
Color2 [A=255, R=0, G=0, B=255]	9	4		O60343;O60343-2;O60343-3	O60343;O60343-2;O60343-3	TBCD4_HUMAN	TBC1D4	TBC1 domain family member 4	+	HDLECs_NS_Int_HDLECs_KD_Int	1.83312	0.422422	8.16089	22.6387	22.7389	22.2792	22.2535
Color2 [A=255, R=0, G=0, B=255]	9	4		P01033	P01033	TIMP1_HUMAN	TIMP1	Metalloproteinase inhibitor 1	+	HDLECs_NS_Int_HDLECs_KD_Int	1.37259	0.422972	4.70037	24.3307	24.5105	23.9933	24.002
Color2 [A=255, R=0, G=0, B=255]	9	4		P52803	P52803	EFNA5_HUMAN	EFNA5	Ephrin-A5	+	HDLECs_NS_Int_HDLECs_KD_Int	1.67138	0.4235	6.73999	20.2066	20.265	19.8679	19.7567
Color2 [A=255, R=0, G=0, B=255]	9	4		Q8WYP3-2	Q8WYP3;Q8WYP3-2	RIN2_HUMAN	RIN2	Isoform 2 of Ras and Rab interactor 2	+	HDLECs_NS_Int_HDLECs_KD_Int	1.50459	0.428693	5.51965	22.2214	22.1673	21.8385	21.6929
Color2 [A=255, R=0, G=0, B=255]	9	4		O00214;O00214-2	O00214;O00214-2	LEG8_HUMAN	LGALS8	Galectin-8	+	HDLECs_NS_Int_HDLECs_KD_Int	1.50016	0.429682	5.4902	22.2361	22.391	21.895	21.8727
Color2 [A=255, R=0, G=0, B=255]	9	4		P54922	P54922	ADPRH_HUMAN	ADPRH	[Protein ADP-ribosylarginine] hydrolase	+	HDLECs_NS_Int_HDLECs_KD_Int	1.77828	0.432141	7.64994	22.1916	22.2989	21.8307	21.7955
Color2 [A=255, R=0, G=0, B=255]	9	4		Q96F85	Q96F85;Q96F85-2	CNRP1_HUMAN	CNRIP1	CB1 cannabinoid receptor-interacting protein 1	+	HDLECs_NS_Int_HDLECs_KD_Int	1.31301	0.432644	4.36712	22.7695	22.6907	22.2066	22.3884
Color2 [A=255, R=0, G=0, B=255]	9	4		O60678	O60678;O60678-2	ANM3_HUMAN	PRMT3	Protein arginine N-methyltransferase 3	+	HDLECs_NS_Int_HDLECs_KD_Int	1.46724	0.435247	5.27577	20.654	20.5069	20.1079	20.1825
Color2 [A=255, R=0, G=0, B=255]	9	4		Q96AZ6	Q96AZ6	ISG20_HUMAN	ISG20	Interferon-stimulated gene 20 kDa protein	+	HDLECs_NS_Int_HDLECs_KD_Int	2.66648	0.437123	21.5049	18.5529	18.5742	18.1437	18.1091
Color2 [A=255, R=0, G=0, B=255]	9	4		Q9H098	Q9H098;Q9H098-2	F107B_HUMAN	FAM107B	Protein FAM107B	+	HDLECs_NS_Int_HDLECs_KD_Int	1.66285	0.44339	6.67195	22.9777	22.9061	22.4425	22.5545
Color2 [A=255, R=0, G=0, B=255]	9	4		P55268	P55268	LAMB2_HUMAN	LAMB2	Laminin subunit beta-2	+	HDLECs_NS_Int_HDLECs_KD_Int	1.57674	0.44375	6.02005	22.6929	22.5475	22.1886	22.1642
Color2 [A=255, R=0, G=0, B=255]	9	4		P11166	P11166	GTR1_HUMAN	SLC2A1	Solute carrier family 2, facilitated glucose transporter member 1	+	HDLECs_NS_Int_HDLECs_KD_Int	1.9128	0.447882	8.96166	21.1457	21.0493	20.6628	20.6364
Color2 [A=255, R=0, G=0, B=255]	9	4		Q9UKM7	Q9UKM7	MA1B1_HUMAN	MAN1B1	Endoplasmic reticulum mannosyl-oligosaccharide 1,2-alpha-mannosidase	+	HDLECs_NS_Int_HDLECs_KD_Int	1.39695	0.449359	4.84289	21.9495	21.7675	21.391	21.4273
Color2 [A=255, R=0, G=0, B=255]	9	4		P22694;P22694-2;P22694-3;P22694-4;P22694-5;P22694-6;P22694-7;P22694-9	P22694;P22694-2;P22694-3;P22694-4;P22694-5;P22694-6;P22694-7;P22694-8;P22694-9;P22694-10	KAPCB_HUMAN	PRKACB	cAMP-dependent protein kinase catalytic subunit beta	+	HDLECs_NS_Int_HDLECs_KD_Int	2.81325	0.452087	25.4756	20.895	20.9243	20.4476	20.4676
Color2 [A=255, R=0, G=0, B=255]	9	4		Q9UBW8	Q9UBW8	CSN7A_HUMAN	COPS7A	COP9 signalosome complex subunit 7a	+	HDLECs_NS_Int_HDLECs_KD_Int	1.38606	0.455247	4.77867	22.8132	22.895	22.4849	22.3129
Color2 [A=255, R=0, G=0, B=255]	9	4		Q15154-5	Q15154;Q15154-2;Q15154-4;Q15154-5	PCM1_HUMAN	PCM1	Isoform 5 of Pericentriolar material 1 protein	+	HDLECs_NS_Int_HDLECs_KD_Int	1.3492	0.455709	4.56699	21.4375	21.2764	20.9601	20.8423
Color2 [A=255, R=0, G=0, B=255]	9	4		P01137	P01137	TGFB1_HUMAN	TGFB1	Transforming growth factor beta-1 proprotein	+	HDLECs_NS_Int_HDLECs_KD_Int	1.44468	0.45672	5.13323	23.3376	23.48	22.8987	23.0054
Color2 [A=255, R=0, G=0, B=255]	9	4		Q9NX07	Q9NX07;Q9NX07-2	TSAP1_HUMAN	TRNAU1AP	tRNA selenocysteine 1-associated protein 1	+	HDLECs_NS_Int_HDLECs_KD_Int	1.87345	0.456767	8.55718	20.1946	20.0951	19.6688	19.7074
Color2 [A=255, R=0, G=0, B=255]	9	4		Q9H792	Q9H792	PEAK1_HUMAN	PEAK1	Inactive tyrosine-protein kinase PEAK1	+	HDLECs_NS_Int_HDLECs_KD_Int	1.47539	0.459386	5.32814	21.1457	20.9742	20.6096	20.5915
Color2 [A=255, R=0, G=0, B=255]	9	4		Q9H223	Q9H223;Q9NZN3;Q9NZN3-2	EHD4_HUMAN	EHD4	EH domain-containing protein 4	+	HDLECs_NS_Int_HDLECs_KD_Int	1.62698	0.461178	6.3928	26.0874	25.945	25.5667	25.5433
Color2 [A=255, R=0, G=0, B=255]	9	4		Q9NX05	Q9NX05	F120C_HUMAN	FAM120C	Constitutive coactivator of PPAR-gamma-like protein 2	+	HDLECs_NS_Int_HDLECs_KD_Int	2.06613	0.463035	10.7214	19.7242	19.6798	19.2019	19.276
Color2 [A=255, R=0, G=0, B=255]	9	4		Q8WWP7	Q8WWP7	GIMA1_HUMAN	GIMAP1	GTPase IMAP family member 1	+	HDLECs_NS_Int_HDLECs_KD_Int	1.7478	0.463619	7.37933	23.7182	23.7695	23.2229	23.3376
Color2 [A=255, R=0, G=0, B=255]	9	4		Q86V88	Q86V88;Q86V88-2;Q86V88-3	MGDP1_HUMAN	MDP1	Magnesium-dependent phosphatase 1	+	HDLECs_NS_Int_HDLECs_KD_Int	1.32153	0.470038	4.41347	21.6006	21.6231	21.2477	21.0359
Color2 [A=255, R=0, G=0, B=255]	9	4		Q70J99;Q70J99-3	Q70J99;Q70J99-3	UN13D_HUMAN	UNC13D	Protein unc-13 homolog D	+	HDLECs_NS_Int_HDLECs_KD_Int	2.434	0.473888	16.4361	21.8876	21.8987	21.391	21.4476
Color2 [A=255, R=0, G=0, B=255]	9	4		Q9NV29	Q9NV29	TM100_HUMAN	TMEM100	Transmembrane protein 100	+	HDLECs_NS_Int_HDLECs_KD_Int	1.71492	0.474054	7.09755	19.2654	19.2096	18.7027	18.8242
Color2 [A=255, R=0, G=0, B=255]	9	4		O43897	O43897;O43897-2	TLL1_HUMAN	TLL1	Tolloid-like protein 1	+	HDLECs_NS_Int_HDLECs_KD_Int	1.97685	0.475368	9.65985	19.365	19.2687	18.8314	18.8515
Color2 [A=255, R=0, G=0, B=255]	9	4		Q13588	Q13588	GRAP_HUMAN	GRAP	GRB2-related adapter protein	+	HDLECs_NS_Int_HDLECs_KD_Int	1.78966	0.475441	7.75343	22.9352	23.0559	22.5093	22.5309
Color2 [A=255, R=0, G=0, B=255]	9	4		Q7L775	Q7L775	EPMIP_HUMAN	EPM2AIP1	EPM2A-interacting protein 1	+	HDLECs_NS_Int_HDLECs_KD_Int	2.06333	0.481848	10.6865	21.6843	21.6971	21.2535	21.1642
Color2 [A=255, R=0, G=0, B=255]	9	4		Q6ZS17;Q6ZS17-2;Q6ZS17-3;Q6ZS17-4	Q6ZS17;Q6ZS17-2;Q6ZS17-3;Q6ZS17-4	RIPR1_HUMAN	RIPOR1	Rho family-interacting cell polarization regulator 1	+	HDLECs_NS_Int_HDLECs_KD_Int	1.40772	0.481983	4.90707	22.5846	22.4092	22.0592	21.9707
Color2 [A=255, R=0, G=0, B=255]	9	4		Q15043;Q15043-2;Q15043-3	Q15043;Q15043-2;Q15043-3	S39AE_HUMAN	SLC39A14	Zinc transporter ZIP14	+	HDLECs_NS_Int_HDLECs_KD_Int	2.16986	0.482923	12.0981	20.9024	20.8346	20.4067	20.3645
Color2 [A=255, R=0, G=0, B=255]	9	4		Q13017;Q13017-2	Q13017;Q13017-2;Q13017-3;Q13017-4	RHG05_HUMAN	ARHGAP5	Rho GTPase-activating protein 5	+	HDLECs_NS_Int_HDLECs_KD_Int	2.8347	0.484515	26.114	20.6186	20.5915	20.1332	20.1079
Color2 [A=255, R=0, G=0, B=255]	9	4		O94905	O94905	ERLN2_HUMAN	ERLIN2	Erlin-2	+	HDLECs_NS_Int_HDLECs_KD_Int	1.34817	0.487406	4.56118	24.7995	24.5869	24.1946	24.217
Color2 [A=255, R=0, G=0, B=255]	9	4		Q8IXK0;Q8IXK0-2;Q8IXK0-4;Q8IXK0-5	Q8IXK0;Q8IXK0-2;Q8IXK0-3;Q8IXK0-4;Q8IXK0-5	PHC2_HUMAN	PHC2	Polyhomeotic-like protein 2	+	HDLECs_NS_Int_HDLECs_KD_Int	2.71588	0.488102	22.7673	21.5261	21.5685	21.0559	21.0625
Color2 [A=255, R=0, G=0, B=255]	9	4		Q14999;Q14999-2	Q14999;Q14999-2	CUL7_HUMAN	CUL7	Cullin-7	+	HDLECs_NS_Int_HDLECs_KD_Int	1.32069	0.492245	4.4089	19.9601	19.9048	19.5484	19.3321
Color2 [A=255, R=0, G=0, B=255]	9	4		Q8TF64	Q8TF64	GIPC3_HUMAN	GIPC3	PDZ domain-containing protein GIPC3	+	HDLECs_NS_Int_HDLECs_KD_Int	1.38823	0.492558	4.79144	21.1015	21.1946	20.5638	20.7471
Color2 [A=255, R=0, G=0, B=255]	9	4		O15123-3	O15123;O15123-2;O15123-3	ANGP2_HUMAN	ANGPT2	Isoform 2 of Angiopoietin-2	+	HDLECs_NS_Int_HDLECs_KD_Int	2.25297	0.497119	13.3248	25.5955	25.5285	25.0813	25.0484
Color2 [A=255, R=0, G=0, B=255]	9	4		P27658	P27658	CO8A1_HUMAN	COL8A1	Collagen alpha-1(VIII) chain	+	HDLECs_NS_Int_HDLECs_KD_Int	2.80412	0.498548	25.2086	25.1371	25.1293	24.6153	24.654
Color2 [A=255, R=0, G=0, B=255]	9	4		Q9H5I5;Q9H5I5-2;Q9H5I5-4	Q9H5I5;Q9H5I5-2;Q9H5I5-4	PIEZ2_HUMAN	PIEZO2	Piezo-type mechanosensitive ion channel component 2	+	HDLECs_NS_Int_HDLECs_KD_Int	2.16456	0.505641	12.0238	21.6051	21.5309	21.0821	21.0426
Color2 [A=255, R=0, G=0, B=255]	9	4		Q9NX62	Q9NX62	IMPA3_HUMAN	IMPAD1	Inositol monophosphatase 3	+	HDLECs_NS_Int_HDLECs_KD_Int	2.5084	0.511037	17.9139	23.6209	23.5638	23.0805	23.0821
Color2 [A=255, R=0, G=0, B=255]	9	4		Q70E73	Q70E73;Q70E73-2;Q70E73-3;Q70E73-4;Q70E73-5;Q70E73-6;Q70E73-7;Q70E73-8;Q70E73-9	RAPH1_HUMAN	RAPH1	Ras-associated and pleckstrin homology domains-containing protein 1	+	HDLECs_NS_Int_HDLECs_KD_Int	2.03642	0.514943	10.3562	22.1976	22.2506	21.6671	21.7512
Color2 [A=255, R=0, G=0, B=255]	9	4		Q8WUH6	Q8WUH6	TM263_HUMAN	TMEM263	Transmembrane protein 263	+	HDLECs_NS_Int_HDLECs_KD_Int	1.38354	0.522958	4.76394	22.4526	22.5237	22.0691	21.8614
Color2 [A=255, R=0, G=0, B=255]	9	4		O00629	O00629	IMA3_HUMAN	KPNA4	Importin subunit alpha-3	+	HDLECs_NS_Int_HDLECs_KD_Int	1.57888	0.529538	6.03551	23.6431	23.4676	23.0241	23.0275
Color2 [A=255, R=0, G=0, B=255]	9	4		P09488	Q03013;Q03013-2;Q03013-3;P09488;P09488-2;P28161;P28161-2	GSTM1_HUMAN	GSTM1	Glutathione S-transferase Mu 1	+	HDLECs_NS_Int_HDLECs_KD_Int	1.44396	0.530313	5.12869	22.7735	22.8708	22.3831	22.2006
Color2 [A=255, R=0, G=0, B=255]	9	4		P35611;P35611-3	P35611;P35611-2;P35611-3;P35611-4;P35611-5;P35611-6	ADDA_HUMAN	ADD1	Alpha-adducin	+	HDLECs_NS_Int_HDLECs_KD_Int	1.61607	0.535327	6.31015	24.0275	23.9495	23.5285	23.3778
Color2 [A=255, R=0, G=0, B=255]	9	4		P55899	P55899	FCGRN_HUMAN	FCGRT	IgG receptor FcRn large subunit p51	+	HDLECs_NS_Int_HDLECs_KD_Int	1.5164	0.540285	5.59887	24.1946	24.002	23.5522	23.5638
Color2 [A=255, R=0, G=0, B=255]	9	4		P20810-6	P20810-5;P20810-6;P20810-7;P20810-9;P20810-10	ICAL_HUMAN	CAST	Isoform 6 of Calpastatin	+	HDLECs_NS_Int_HDLECs_KD_Int	1.69584	0.54096	6.93871	24.8142	24.9628	24.3239	24.3712
Color2 [A=255, R=0, G=0, B=255]	9	4		Q06210;Q06210-2	Q06210;Q06210-2	GFPT1_HUMAN	GFPT1	Glutamine--fructose-6-phosphate aminotransferase [isomerizing] 1	+	HDLECs_NS_Int_HDLECs_KD_Int	2.0003	0.542706	9.92837	23.7492	23.8576	23.2679	23.2535
Color2 [A=255, R=0, G=0, B=255]	9	4		Q5TDH0;Q5TDH0-3	Q5TDH0;Q5TDH0-2;Q5TDH0-3	DDI2_HUMAN	DDI2	Protein DDI1 homolog 2	+	HDLECs_NS_Int_HDLECs_KD_Int	2.07714	0.5449	10.86	23.0854	23.074	22.5846	22.4849
Color2 [A=255, R=0, G=0, B=255]	9	4		O75970;O75970-3	O75970;O75970-2;O75970-3;O75970-5	MPDZ_HUMAN	MPDZ	Multiple PDZ domain protein	+	HDLECs_NS_Int_HDLECs_KD_Int	1.71763	0.550037	7.12038	22.1079	22.2185	21.6671	21.5592
Color2 [A=255, R=0, G=0, B=255]	9	4		Q08378	Q08378;Q08378-2;Q08378-4	GOGA3_HUMAN	GOLGA3	Golgin subfamily A member 3	+	HDLECs_NS_Int_HDLECs_KD_Int	3.42751	0.550376	51.7171	22.1673	22.1886	21.6276	21.6276
Color2 [A=255, R=0, G=0, B=255]	9	4		P05106	P05106;P05106-2;P05106-3	ITB3_HUMAN	ITGB3	Integrin beta-3	+	HDLECs_NS_Int_HDLECs_KD_Int	1.39127	0.555313	4.8093	23.6757	23.4551	22.976	23.0443
Color2 [A=255, R=0, G=0, B=255]	9	4		O60268;O60268-3	O60268;O60268-3	K0513_HUMAN	KIAA0513	Uncharacterized protein KIAA0513	+	HDLECs_NS_Int_HDLECs_KD_Int	1.36798	0.555349	4.67379	21.0156	21.2302	20.5165	20.6186
Color2 [A=255, R=0, G=0, B=255]	9	4		Q99638	Q99638	RAD9A_HUMAN	RAD9A	Cell cycle checkpoint control protein RAD9A	+	HDLECs_NS_Int_HDLECs_KD_Int	1.36111	0.561926	4.63447	19.4791	19.3321	18.7473	18.9401
Color2 [A=255, R=0, G=0, B=255]	9	4		O95967	O95967	FBLN4_HUMAN	EFEMP2	EGF-containing fibulin-like extracellular matrix protein 2	+	HDLECs_NS_Int_HDLECs_KD_Int	1.50621	0.566288	5.53048	22.3484	22.1642	21.7348	21.6453
Color2 [A=255, R=0, G=0, B=255]	9	4		Q92844	Q92844	TANK_HUMAN	TANK	TRAF family member-associated NF-kappa-B activator	+	HDLECs_NS_Int_HDLECs_KD_Int	2.21566	0.570765	12.7597	21.2185	21.1332	20.6186	20.5915
Color2 [A=255, R=0, G=0, B=255]	9	4		P61106	P61106	RAB14_HUMAN	RAB14	Ras-related protein Rab-14	+	HDLECs_NS_Int_HDLECs_KD_Int	1.66753	0.572742	6.70922	24.7129	24.8811	24.2096	24.239
Color2 [A=255, R=0, G=0, B=255]	9	4		Q10472	Q8IUC8;Q8IUC8-2;Q8IUC8-3;Q10472	GALT1_HUMAN	GALNT1	Polypeptide N-acetylgalactosaminyltransferase 1	+	HDLECs_NS_Int_HDLECs_KD_Int	1.35946	0.574405	4.62506	23.2051	23.002	22.4576	22.6006
Color2 [A=255, R=0, G=0, B=255]	9	4		P21399	P21399	ACOC_HUMAN	ACO1	Cytoplasmic aconitate hydratase	+	HDLECs_NS_Int_HDLECs_KD_Int	1.78969	0.57831	7.75368	23.4298	23.5638	22.8858	22.9513
Color2 [A=255, R=0, G=0, B=255]	9	4		Q14766	Q14766;Q14766-2;Q14766-3;Q14766-4;Q14766-5	LTBP1_HUMAN	LTBP1	Latent-transforming growth factor beta-binding protein 1	+	HDLECs_NS_Int_HDLECs_KD_Int	1.4781	0.582895	5.34565	24.317	24.1015	23.6096	23.6431
Color2 [A=255, R=0, G=0, B=255]	9	4		O15169;O15169-2	O15169;O15169-2	AXIN1_HUMAN	AXIN1	Axin-1	+	HDLECs_NS_Int_HDLECs_KD_Int	1.55713	0.588637	5.8801	18.7052	18.6333	18.174	17.9872
Color2 [A=255, R=0, G=0, B=255]	9	4		Q8NI08;Q8NI08-2	Q8NI08;Q8NI08-2;Q8NI08-3;Q8NI08-4	NCOA7_HUMAN	NCOA7	Nuclear receptor coactivator 7	+	HDLECs_NS_Int_HDLECs_KD_Int	1.35573	0.594529	4.6039	20.8876	21.1457	20.4273	20.417
Color2 [A=255, R=0, G=0, B=255]	9	4		Q8TED1	Q8TED1	GPX8_HUMAN	GPX8	Probable glutathione peroxidase 8	+	HDLECs_NS_Int_HDLECs_KD_Int	1.32255	0.605685	4.41909	23.7077	23.5404	23.1269	22.9098
Color2 [A=255, R=0, G=0, B=255]	9	4		P14859-5;P14859-6	P14859;P14859-2;P14859-3;P14859-6;P14859-4;P14859-5	PO2F1_HUMAN	POU2F1	Isoform 5 of POU domain, class 2, transcription factor 1	+	HDLECs_NS_Int_HDLECs_KD_Int	3.10607	0.606099	35.709	21.2877	21.3101	20.68	20.7056
Color2 [A=255, R=0, G=0, B=255]	9	4		Q86WI1	Q86WI1	PKHL1_HUMAN	PKHD1L1	Fibrocystin-L	+	HDLECs_NS_Int_HDLECs_KD_Int	1.32339	0.607031	4.42369	22.1143	22.3565	21.5638	21.6929
Color2 [A=255, R=0, G=0, B=255]	9	4		P55957	P55957;P55957-2;P55957-4	BID_HUMAN	BID	BH3-interacting domain death agonist	+	HDLECs_NS_Int_HDLECs_KD_Int	1.7174	0.61081	7.11845	24.4923	24.5983	24.002	23.867
Color2 [A=255, R=0, G=0, B=255]	9	4		O14562	O14562	UBFD1_HUMAN	UBFD1	Ubiquitin domain-containing protein UBFD1	+	HDLECs_NS_Int_HDLECs_KD_Int	2.57786	0.61371	19.4119	22.882	22.8461	22.2243	22.2764
Color2 [A=255, R=0, G=0, B=255]	9	4		Q5KU26	Q5KU26	COL12_HUMAN	COLEC12	Collectin-12	+	HDLECs_NS_Int_HDLECs_KD_Int	3.46169	0.615205	53.7941	23.0173	22.9951	22.3884	22.3936
Color2 [A=255, R=0, G=0, B=255]	9	4		P78539	P78539;P78539-2;P78539-3;P78539-4;P78539-5	SRPX_HUMAN	SRPX	Sushi repeat-containing protein SRPX	+	HDLECs_NS_Int_HDLECs_KD_Int	1.36438	0.621139	4.65319	22.8346	22.9061	22.3778	22.1206
Color2 [A=255, R=0, G=0, B=255]	9	4		Q8NFJ9;Q8NFJ9-2;Q8NFJ9-3	Q8NFJ9;Q8NFJ9-2;Q8NFJ9-3	BBS1_HUMAN	BBS1	Bardet-Biedl syndrome 1 protein	+	HDLECs_NS_Int_HDLECs_KD_Int	2.48818	0.621238	17.4997	17.476	17.4874	16.8254	16.8955
Color2 [A=255, R=0, G=0, B=255]	9	4		P02458;P02458-1	P02458;P02458-1;P02458-3	CO2A1_HUMAN	COL2A1	Collagen alpha-1(II) chain	+	HDLECs_NS_Int_HDLECs_KD_Int	1.52703	0.631752	5.67105	21.5117	21.6453	21.0359	20.8576
Color2 [A=255, R=0, G=0, B=255]	9	4		P33993	P33993;P33993-2	MCM7_HUMAN	MCM7	DNA replication licensing factor MCM7	+	HDLECs_NS_Int_HDLECs_KD_Int	2.32427	0.642055	14.474	21.5404	21.5915	20.9601	20.8876
Color2 [A=255, R=0, G=0, B=255]	9	4		Q9UEY8-2	Q9UEY8;Q9UEY8-2	ADDG_HUMAN	ADD3	Isoform 1 of Gamma-adducin	+	HDLECs_NS_Int_HDLECs_KD_Int	1.91728	0.645831	9.00891	24.2891	24.3511	23.7389	23.6096
Color2 [A=255, R=0, G=0, B=255]	9	4		Q8WVP5	Q8WVP5	TP8L1_HUMAN	TNFAIP8L1	Tumor necrosis factor alpha-induced protein 8-like protein 1	+	HDLECs_NS_Int_HDLECs_KD_Int	2.64541	0.653581	20.9878	23.5045	23.4676	22.8576	22.8073
Color2 [A=255, R=0, G=0, B=255]	9	4		P28907	P28907;P28907-2	CD38_HUMAN	CD38	ADP-ribosyl cyclase/cyclic ADP-ribose hydrolase 1	+	HDLECs_NS_Int_HDLECs_KD_Int	2.10708	0.6627	11.2456	23.4676	23.4425	22.7348	22.85
Color2 [A=255, R=0, G=0, B=255]	9	4		Q8N954	Q8N954	GPT11_HUMAN	GPATCH11	G patch domain-containing protein 11	+	HDLECs_NS_Int_HDLECs_KD_Int	1.71048	0.668649	7.06028	18.9495	18.7973	18.2612	18.1484
Color2 [A=255, R=0, G=0, B=255]	9	4		O43516;O43516-3	O43516;O43516-2;O43516-3;O43516-4	WIPF1_HUMAN	WIPF1	WAS/WASL-interacting protein family member 1	+	HDLECs_NS_Int_HDLECs_KD_Int	1.81244	0.669264	7.96445	23.2199	23.0772	22.5237	22.4349
Color2 [A=255, R=0, G=0, B=255]	9	4		Q92539	Q92539	LPIN2_HUMAN	LPIN2	Phosphatidate phosphatase LPIN2	+	HDLECs_NS_Int_HDLECs_KD_Int	1.65705	0.67415	6.62606	20.7876	20.5915	20.0426	19.9882
Color2 [A=255, R=0, G=0, B=255]	9	4		Q9HD26;Q9HD26-2	Q9HD26;Q9HD26-2;Q9HD26-3	GOPC_HUMAN	GOPC	Golgi-associated PDZ and coiled-coil motif-containing protein	+	HDLECs_NS_Int_HDLECs_KD_Int	5.01158	0.695745	320.468	22.5915	22.5938	21.8987	21.895
Color2 [A=255, R=0, G=0, B=255]	9	4		Q8NHV1	Q8NHV1	GIMA7_HUMAN	GIMAP7	GTPase IMAP family member 7	+	HDLECs_NS_Int_HDLECs_KD_Int	1.82192	0.701069	8.05396	23.4923	23.5869	22.7655	22.9116
Color2 [A=255, R=0, G=0, B=255]	9	4		Q9UQQ2	Q9UQQ2	SH2B3_HUMAN	SH2B3	SH2B adapter protein 3	+	HDLECs_NS_Int_HDLECs_KD_Int	3.73635	0.704545	73.8099	20.0691	20.0559	19.3648	19.351
Color2 [A=255, R=0, G=0, B=255]	9	4		P51668	P51668	UB2D1_HUMAN	UBE2D1	Ubiquitin-conjugating enzyme E2 D1	+	HDLECs_NS_Int_HDLECs_KD_Int	1.44144	0.710175	5.11304	22.3565	22.0821	21.4874	21.5309
Color2 [A=255, R=0, G=0, B=255]	9	4		Q9Y613	Q9Y613	FHOD1_HUMAN	FHOD1	FH1/FH2 domain-containing protein 1	+	HDLECs_NS_Int_HDLECs_KD_Int	1.7863	0.712382	7.72271	22.9672	23.1488	22.3294	22.3619
Color2 [A=255, R=0, G=0, B=255]	9	4		Q6P4E1;Q6P4E1-4;Q6P4E1-5	Q6P4E1;Q6P4E1-2;Q6P4E1-4;Q6P4E1-5	CASC4_HUMAN	CASC4	Protein CASC4	+	HDLECs_NS_Int_HDLECs_KD_Int	1.61804	0.713352	6.32497	21.9423	21.895	21.3156	21.0951
Color2 [A=255, R=0, G=0, B=255]	9	4		Q9BZV1	Q9BZV1;Q9BZV1-2	UBXN6_HUMAN	UBXN6	UBX domain-containing protein 6	+	HDLECs_NS_Int_HDLECs_KD_Int	1.90101	0.723832	8.83865	22.743	22.9043	22.1143	22.0854
Color2 [A=255, R=0, G=0, B=255]	9	4		P35916	P35916;P35916-1;P35916-3	VGFR3_HUMAN	FLT4	Vascular endothelial growth factor receptor 3	+	HDLECs_NS_Int_HDLECs_KD_Int	2.70138	0.727201	22.3894	24.019	24.0691	23.3376	23.2961
Color2 [A=255, R=0, G=0, B=255]	9	4		Q58FF6	Q58FF6	H90B4_HUMAN	HSP90AB4P	Putative heat shock protein HSP 90-beta 4	+	HDLECs_NS_Int_HDLECs_KD_Int	1.70109	0.729545	6.98208	25.5754	25.6486	24.9803	24.7846
Color2 [A=255, R=0, G=0, B=255]	9	4		Q9HBL0	Q9HBL0	TENS1_HUMAN	TNS1	Tensin-1	+	HDLECs_NS_Int_HDLECs_KD_Int	2.64803	0.730969	21.0515	22.8346	22.7655	22.0723	22.0658
Color2 [A=255, R=0, G=0, B=255]	9	4		Q9GZV4	Q9GZV4	IF5A2_HUMAN	EIF5A2	Eukaryotic translation initiation factor 5A-2	+	HDLECs_NS_Int_HDLECs_KD_Int	1.82609	0.744036	8.09362	20.5915	20.7471	19.8764	19.9742
Color2 [A=255, R=0, G=0, B=255]	9	4		Q96S86	Q96S86	HPLN3_HUMAN	HAPLN3	Hyaluronan and proteoglycan link protein 3	+	HDLECs_NS_Int_HDLECs_KD_Int	1.38742	0.745999	4.78665	21.6186	21.9243	21.0559	20.9951
Color2 [A=255, R=0, G=0, B=255]	9	4		Q9H902;Q9H902-2;Q9H902-3	Q9H902;Q9H902-2;Q9H902-3	REEP1_HUMAN	REEP1	Receptor expression-enhancing protein 1	+	HDLECs_NS_Int_HDLECs_KD_Int	2.03739	0.75104	10.3679	20.5261	20.654	19.805	19.873
Color2 [A=255, R=0, G=0, B=255]	9	4		Q63HR2;Q63HR2-4;Q63HR2-6	Q63HR2;Q63HR2-2;Q63HR2-4;Q63HR2-5;Q63HR2-6	TNS2_HUMAN	TNS2	Tensin-2	+	HDLECs_NS_Int_HDLECs_KD_Int	1.44662	0.752222	5.14531	21.1704	20.9171	20.3645	20.2185
Color2 [A=255, R=0, G=0, B=255]	9	4		O14879	O14879	IFIT3_HUMAN	IFIT3	Interferon-induced protein with tetratricopeptide repeats 3	+	HDLECs_NS_Int_HDLECs_KD_Int	3.54815	0.758781	59.427	21.2933	21.2764	20.5165	20.5356
Color2 [A=255, R=0, G=0, B=255]	9	4		Q9UPZ6	Q9UPZ6	THS7A_HUMAN	THSD7A	Thrombospondin type-1 domain-containing protein 7A	+	HDLECs_NS_Int_HDLECs_KD_Int	3.23765	0.771441	41.5565	21.7056	21.6714	20.9098	20.9243
Color2 [A=255, R=0, G=0, B=255]	9	4		O95340;O95340-2	O95340;O95340-2	PAPS2_HUMAN	PAPSS2	Bifunctional 3'-phosphoadenosine 5'-phosphosulfate synthase 2	+	HDLECs_NS_Int_HDLECs_KD_Int	2.21391	0.778326	12.7338	24.1174	24.1253	23.2821	23.4041
Color2 [A=255, R=0, G=0, B=255]	9	4		Q08AF3	Q08AF3;Q08AF3-2	SLFN5_HUMAN	SLFN5	Schlafen family member 5	+	HDLECs_NS_Int_HDLECs_KD_Int	1.55561	0.796933	5.86935	21.7223	21.9459	20.9601	21.1143
Color2 [A=255, R=0, G=0, B=255]	9	4		P36269;P36269-2;P36269-3	P36269;P36269-2;P36269-3	GGT5_HUMAN	GGT5	Glutathione hydrolase 5 proenzyme	+	HDLECs_NS_Int_HDLECs_KD_Int	2.04698	0.804282	10.4846	22.6006	22.7533	21.8651	21.8802
Color2 [A=255, R=0, G=0, B=255]	9	4		Q9Y6K8;Q9Y6K8-3	Q9Y6K8;Q9Y6K8-2;Q9Y6K8-3	KAD5_HUMAN	AK5	Adenylate kinase isoenzyme 5	+	HDLECs_NS_Int_HDLECs_KD_Int	1.81959	0.806021	8.03184	22.7836	22.9584	22.1143	22.0156
Color2 [A=255, R=0, G=0, B=255]	9	4		Q9NZU5	Q9NZU5;Q9NZU5-2	LMCD1_HUMAN	LMCD1	LIM and cysteine-rich domains protein 1	+	HDLECs_NS_Int_HDLECs_KD_Int	1.87159	0.816435	8.53849	22.6649	22.5165	21.8346	21.714
Color2 [A=255, R=0, G=0, B=255]	9	4		Q96I99	Q96I99;Q96I99-2	SUCB2_HUMAN	SUCLG2	Succinate--CoA ligase [GDP-forming] subunit beta, mitochondrial	+	HDLECs_NS_Int_HDLECs_KD_Int	2.02557	0.858008	10.2258	25.0062	25.0567	24.0935	24.2535
Color2 [A=255, R=0, G=0, B=255]	9	4		Q92743	Q92743	HTRA1_HUMAN	HTRA1	Serine protease HTRA1	+	HDLECs_NS_Int_HDLECs_KD_Int	1.70311	0.858912	6.99889	22.937	22.9899	21.9847	22.2243
Color2 [A=255, R=0, G=0, B=255]	9	4		Q5T280	Q5T280	CI114_HUMAN	SPOUT1	Putative methyltransferase C9orf114	+	HDLECs_NS_Int_HDLECs_KD_Int	1.39812	0.859947	4.8498	20.2535	19.9572	19.3429	19.148
Color2 [A=255, R=0, G=0, B=255]	9	4		P30281	P30281;P30281-2	CCND3_HUMAN	CCND3	G1/S-specific cyclin-D3	+	HDLECs_NS_Int_HDLECs_KD_Int	1.33516	0.862397	4.48852	19.1404	18.7586	18.0654	18.1087
Color2 [A=255, R=0, G=0, B=255]	9	4		Q96CG8	Q96CG8;Q96CG8-2;Q96CG8-3	CTHR1_HUMAN	CTHRC1	Collagen triple helix repeat-containing protein 1	+	HDLECs_NS_Int_HDLECs_KD_Int	2.16396	0.874017	12.0154	22.9024	22.8633	21.9388	22.0789
Color2 [A=255, R=0, G=0, B=255]	9	4		P10124	P10124	SRGN_HUMAN	SRGN	Serglycin	+	HDLECs_NS_Int_HDLECs_KD_Int	1.77455	0.880104	7.61633	21.68	21.4726	20.6453	20.7471
Color2 [A=255, R=0, G=0, B=255]	9	4		Q9NRH3	Q9NRH3	TBG2_HUMAN	TUBG2	Tubulin gamma-2 chain	+	HDLECs_NS_Int_HDLECs_KD_Int	1.78978	0.886811	7.75452	19.3713	19.1752	18.3275	18.4453
Color2 [A=255, R=0, G=0, B=255]	9	4		Q7Z7L8	Q7Z7L8	CK096_HUMAN	C11orf96	Uncharacterized protein C11orf96	+	HDLECs_NS_Int_HDLECs_KD_Int	1.66197	0.897615	6.66496	20.0821	20.343	19.2814	19.3485
Color2 [A=255, R=0, G=0, B=255]	9	4		Q9UBG0	Q9UBG0	MRC2_HUMAN	MRC2	C-type mannose receptor 2	+	HDLECs_NS_Int_HDLECs_KD_Int	1.61628	0.898506	6.31167	22.3831	22.1047	21.3752	21.3156
Color2 [A=255, R=0, G=0, B=255]	9	4		P51813	P51813	BMX_HUMAN	BMX	Cytoplasmic tyrosine-protein kinase BMX	+	HDLECs_NS_Int_HDLECs_KD_Int	2.00853	0.921843	10.0243	23.2155	23.3239	22.4221	22.2736
Color2 [A=255, R=0, G=0, B=255]	9	4		Q9GZX9	Q9GZX9	TWSG1_HUMAN	TWSG1	Twisted gastrulation protein homolog 1	+	HDLECs_NS_Int_HDLECs_KD_Int	2.75259	0.932447	23.7529	21.0625	21.0426	20.0821	20.1581
Color2 [A=255, R=0, G=0, B=255]	9	4		Q9BPZ3	Q9BPZ3	PAIP2_HUMAN	PAIP2	Polyadenylate-binding protein-interacting protein 2	+	HDLECs_NS_Int_HDLECs_KD_Int	1.88122	0.936255	8.63566	23.019	23.1749	22.0854	22.2361
Color2 [A=255, R=0, G=0, B=255]	9	4		Q16654	Q16654	PDK4_HUMAN	PDK4	[Pyruvate dehydrogenase (acetyl-transferring)] kinase isozyme 4, mitochondrial	+	HDLECs_NS_Int_HDLECs_KD_Int	2.82341	0.964058	25.7761	20.6006	20.6714	19.684	19.6599
Color2 [A=255, R=0, G=0, B=255]	9	4		Q8N2S1-2	Q8N2S1;Q8N2S1-2;Q8N2S1-3	LTBP4_HUMAN	LTBP4	Isoform 2 of Latent-transforming growth factor beta-binding protein 4	+	HDLECs_NS_Int_HDLECs_KD_Int	1.68017	0.969929	6.8108	22.5261	22.7935	21.6409	21.7389
Color2 [A=255, R=0, G=0, B=255]	9	4		Q9H8L6	Q9H8L6	MMRN2_HUMAN	MMRN2	Multimerin-2	+	HDLECs_NS_Int_HDLECs_KD_Int	1.52943	0.988846	5.68748	22.8595	22.5615	21.8113	21.632
Color2 [A=255, R=0, G=0, B=255]	9	4		Q96LZ7	Q96LZ7;Q96LZ7-2;Q96LZ7-3;Q96LZ7-4	RMD2_HUMAN	RMDN2	Regulator of microtubule dynamics protein 2	+	HDLECs_NS_Int_HDLECs_KD_Int	1.71332	1.01546	7.08408	18.7993	18.9933	17.7753	17.9864
Color2 [A=255, R=0, G=0, B=255]	9	4		P13497	Q9Y6L7;P13497;P13497-2;P13497-5;P13497-6	BMP1_HUMAN	BMP1	Bone morphogenetic protein 1	+	HDLECs_NS_Int_HDLECs_KD_Int	1.3659	1.02666	4.66189	21.5777	21.1395	20.3538	20.3101
Color2 [A=255, R=0, G=0, B=255]	9	4		O00408-2	O00408;O00408-2;O00408-3;O00408-4;O00408-6	PDE2A_HUMAN	PDE2A	Isoform PDE2A1 of cGMP-dependent 3',5'-cyclic phosphodiesterase	+	HDLECs_NS_Int_HDLECs_KD_Int	2.13347	1.03513	11.5966	23.7182	23.895	22.7836	22.7594
Color2 [A=255, R=0, G=0, B=255]	9	4		Q6P5X5	Q6P5X5	CV039_HUMAN	C22orf39	UPF0545 protein C22orf39	+	HDLECs_NS_Int_HDLECs_KD_Int	1.34711	1.05103	4.55526	18.6751	18.251	17.503	17.321
Color2 [A=255, R=0, G=0, B=255]	9	4		P82987;P82987-2	P82987;P82987-2	ATL3_HUMAN	ADAMTSL3	ADAMTS-like protein 3	+	HDLECs_NS_Int_HDLECs_KD_Int	1.47312	1.05673	5.31353	19.6456	19.8599	18.8636	18.5285
Color2 [A=255, R=0, G=0, B=255]	9	4		Q96PD2;Q96PD2-2	Q96PD2;Q96PD2-2	DCBD2_HUMAN	DCBLD2	Discoidin, CUB and LCCL domain-containing protein 2	+	HDLECs_NS_Int_HDLECs_KD_Int	1.70759	1.06846	7.03618	20.4576	20.3321	19.4647	19.1881
Color2 [A=255, R=0, G=0, B=255]	9	4		P09486	P09486	SPRC_HUMAN	SPARC	SPARC	+	HDLECs_NS_Int_HDLECs_KD_Int	2.27889	1.08177	13.7317	26.1565	26.0062	24.976	25.0233
Color2 [A=255, R=0, G=0, B=255]	9	4		Q9HBU6	Q9HBU6	EKI1_HUMAN	ETNK1	Ethanolamine kinase 1	+	HDLECs_NS_Int_HDLECs_KD_Int	1.3412	1.08427	4.52216	19.7069	19.7349	18.3973	18.876
Color2 [A=255, R=0, G=0, B=255]	9	4		P07339	P07339	CATD_HUMAN	CTSD	Cathepsin D	+	HDLECs_NS_Int_HDLECs_KD_Int	1.44526	1.10734	5.13683	27.976	27.9316	27.0609	26.632
Color2 [A=255, R=0, G=0, B=255]	9	4		P28300	P28300	LYOX_HUMAN	LOX	Protein-lysine 6-oxidase	+	HDLECs_NS_Int_HDLECs_KD_Int	1.76747	1.11675	7.55293	21.2185	21.0156	19.8927	20.1079
Color2 [A=255, R=0, G=0, B=255]	9	4		Q14686	Q14686	NCOA6_HUMAN	NCOA6	Nuclear receptor coactivator 6	+	HDLECs_NS_Int_HDLECs_KD_Int	1.5785	1.11798	6.03277	20.1332	19.8234	18.962	18.7586
Color2 [A=255, R=0, G=0, B=255]	9	4		Q13443	Q13443	ADAM9_HUMAN	ADAM9	Disintegrin and metalloproteinase domain-containing protein 9	+	HDLECs_NS_Int_HDLECs_KD_Int	1.52026	1.13518	5.62501	22.4874	22.0918	21.1143	21.1946
Color2 [A=255, R=0, G=0, B=255]	9	4		Q02078-4;Q02078-6	Q02078-2;Q02078-4;Q02078-6;Q06413;Q06413-2;Q06413-3;Q06413-5	MEF2A_HUMAN	MEF2A	Isoform RSRFC9 of Myocyte-specific enhancer factor 2A	+	HDLECs_NS_Int_HDLECs_KD_Int	2.34424	1.19803	14.813	19.6532	19.7888	18.567	18.4789
Color2 [A=255, R=0, G=0, B=255]	9	4		Q8N3T1	Q8N3T1	GLT15_HUMAN	GALNT15	Polypeptide N-acetylgalactosaminyltransferase 15	+	HDLECs_NS_Int_HDLECs_KD_Int	1.39209	1.20715	4.81412	19.797	19.7153	18.3016	18.7964
Color2 [A=255, R=0, G=0, B=255]	9	4		P21810	P21810	PGS1_HUMAN	BGN	Biglycan	+	HDLECs_NS_Int_HDLECs_KD_Int	1.99103	1.22815	9.8213	28.7645	29.003	27.6181	27.6931
Color2 [A=255, R=0, G=0, B=255]	9	4		Q9H0Z9	Q9H0Z9	RBM38_HUMAN	RBM38	RNA-binding protein 38	+	HDLECs_NS_Int_HDLECs_KD_Int	2.0685	1.2413	10.7511	19.5093	19.3756	18.107	18.2953
Color2 [A=255, R=0, G=0, B=255]	9	4		Q8IUX7	Q8IUX7;Q8IUX7-2	AEBP1_HUMAN	AEBP1	Adipocyte enhancer-binding protein 1	+	HDLECs_NS_Int_HDLECs_KD_Int	2.46549	1.25495	17.0461	21.1079	21.2477	19.9459	19.8998
Color2 [A=255, R=0, G=0, B=255]	9	4		Q6UX07	Q6UX07;Q6UX07-2;Q6UX07-3	DHR13_HUMAN	DHRS13	Dehydrogenase/reductase SDR family member 13	+	HDLECs_NS_Int_HDLECs_KD_Int	2.25163	1.2698	13.3041	20.1079	19.9204	18.7265	18.7621
Color2 [A=255, R=0, G=0, B=255]	9	4		Q8N8R5	Q8N8R5	CB069_HUMAN	C2orf69	UPF0565 protein C2orf69	+	HDLECs_NS_Int_HDLECs_KD_Int	1.58692	1.3224	6.09393	19.6362	19.3785	18.0104	18.3596
Color2 [A=255, R=0, G=0, B=255]	9	4		Q96JP5;Q96JP5-2	Q96JP5;Q96JP5-2	ZFP91_HUMAN	ZFP91	E3 ubiquitin-protein ligase ZFP91	+	HDLECs_NS_Int_HDLECs_KD_Int	2.19674	1.35504	12.4822	20.85	20.6364	19.3685	19.4078
Color2 [A=255, R=0, G=0, B=255]	9	4		Q8TER0;Q8TER0-3;Q8TER0-4;Q8TER0-5	Q8TER0;Q8TER0-3;Q8TER0-4;Q8TER0-5	SNED1_HUMAN	SNED1	Sushi, nidogen and EGF-like domain-containing protein 1	+	HDLECs_NS_Int_HDLECs_KD_Int	1.97702	1.37987	9.66176	20.1206	19.8904	18.5411	18.7102
Color2 [A=255, R=0, G=0, B=255]	9	4		Q96EY9	Q96EY9	ADAT3_HUMAN	ADAT3	Probable inactive tRNA-specific adenosine deaminase-like protein 3	+	HDLECs_NS_Int_HDLECs_KD_Int	1.39427	1.39359	4.827	19.508	19.7631	18.5009	17.9829
Color2 [A=255, R=0, G=0, B=255]	9	4		Q13670	Q13670	PM2PB_HUMAN	PMS2P11	Putative postmeiotic segregation increased 2-like protein 11	+	HDLECs_NS_Int_HDLECs_KD_Int	1.51126	1.42727	5.5643	19.3659	18.8853	17.6086	17.7881
Color2 [A=255, R=0, G=0, B=255]	9	4		O00507	O00507;O00507-2	USP9Y_HUMAN	USP9Y	Probable ubiquitin carboxyl-terminal hydrolase FAF-Y	+	HDLECs_NS_Int_HDLECs_KD_Int	1.41316	1.49276	4.93977	19.5448	19.7474	18.4381	17.8686
Color2 [A=255, R=0, G=0, B=255]	9	4		O75928;O75928-2	O75928;O75928-2;O75928-3;Q9Y6X2	PIAS2_HUMAN	PIAS2	E3 SUMO-protein ligase PIAS2	+	HDLECs_NS_Int_HDLECs_KD_Int	1.73589	1.50332	7.27605	19.7142	19.4147	18.2034	17.9188
Color2 [A=255, R=0, G=0, B=255]	9	4		P37275;P37275-2;P37275-3;P37275-5	P37275;P37275-2;P37275-3;P37275-4;P37275-5	ZEB1_HUMAN	ZEB1	Zinc finger E-box-binding homeobox 1	+	HDLECs_NS_Int_HDLECs_KD_Int	1.71916	1.60713	7.13328	20.0821	19.6706	18.1775	18.361
Color2 [A=255, R=0, G=0, B=255]	9	4		Q8TER5	Q8TER5;Q8TER5-3;Q8TER5-4	ARH40_HUMAN	ARHGEF40	Rho guanine nucleotide exchange factor 40	+	HDLECs_NS_Int_HDLECs_KD_Int	1.65849	1.73857	6.63745	20.1332	19.8178	18.0278	18.4461
Color2 [A=255, R=0, G=0, B=255]	9	4		Q9H900	Q9H900;Q9H900-2	ZWILC_HUMAN	ZWILCH	Protein zwilch homolog	+	HDLECs_NS_Int_HDLECs_KD_Int	2.83726	1.76583	26.1913	19.7599	19.7498	18.0562	17.9218
Color2 [A=255, R=0, G=0, B=255]	9	4		Q9BX97	Q9BX97	PLVAP_HUMAN	PLVAP	Plasmalemma vesicle-associated protein	+	HDLECs_NS_Int_HDLECs_KD_Int	1.71347	1.9253	7.08538	22.1457	22.417	20.5915	20.1206
Color2 [A=255, R=0, G=0, B=255]	9	4		Q9NXC2	Q9NXC2	GFOD1_HUMAN	GFOD1	Glucose-fructose oxidoreductase domain-containing protein 1	+	HDLECs_NS_Int_HDLECs_KD_Int	1.64042	2.03445	6.49616	20.7389	20.7715	19.0335	18.408
Color2 [A=255, R=0, G=0, B=255]	9	4		Q6QHK4	Q6QHK4	FIGLA_HUMAN	FIGLA	Factor in the germline alpha	+	HDLECs_NS_Int_HDLECs_KD_Int	2.09727	2.11376	11.1178	21.5451	21.1946	19.1824	19.3298
Color2 [A=255, R=0, G=0, B=255]	9	4		Q8WVI0	Q8WVI0	SMIM4_HUMAN	SMIM4	Small integral membrane protein 4	+	HDLECs_NS_Int_HDLECs_KD_Int	1.71113	2.1636	7.06571	20.3211	20.6628	18.5825	18.0742
Color2 [A=255, R=0, G=0, B=255]	9	4		Q7Z7G0	Q7Z7G0;Q7Z7G0-2;Q7Z7G0-3;Q7Z7G0-4	TARSH_HUMAN	ABI3BP	Target of Nesh-SH3	+	HDLECs_NS_Int_HDLECs_KD_Int	2.39968	2.17516	15.7958	23.1143	23.2506	20.8876	21.1269
Color2 [A=255, R=0, G=0, B=255]	9	4		Q6PJ69	Q6PJ69	TRI65_HUMAN	TRIM65	Tripartite motif-containing protein 65	+	HDLECs_NS_Int_HDLECs_KD_Int	1.33233	2.21175	4.47284	20.2535	20.85	17.9455	18.7344
Color2 [A=255, R=0, G=0, B=255]	9	4		Q7Z7G0-3	Q7Z7G0-3	TARSH_HUMAN	ABI3BP	Isoform 3 of Target of Nesh-SH3	+	HDLECs_NS_Int_HDLECs_KD_Int	1.65643	2.36573	6.62121	20.85	20.7796	18.8046	18.0935
Color2 [A=255, R=0, G=0, B=255]	9	4		Q9Y5Y7	Q9Y5Y7	LYVE1_HUMAN	LYVE1	Lymphatic vessel endothelial hyaluronic acid receptor 1	+	HDLECs_NS_Int_HDLECs_KD_Int	2.04206	2.40074	10.4246	23.7389	23.7389	21.5685	21.1079
Color2 [A=255, R=0, G=0, B=255]	9	4		P09913	P09913	IFIT2_HUMAN	IFIT2	Interferon-induced protein with tetratricopeptide repeats 2	+	HDLECs_NS_Int_HDLECs_KD_Int	2.60366	2.45464	19.9995	20.9388	21.0426	18.6473	18.4248
Color2 [A=255, R=0, G=0, B=255]	9	4		Q92624	Q92624	APBP2_HUMAN	APPBP2	Amyloid protein-binding protein 2	+	HDLECs_NS_Int_HDLECs_KD_Int	1.4066	2.51666	4.90038	18.7888	19.0441	16.8972	15.9023
Color2 [A=255, R=0, G=0, B=255]	9	4		Q8IW50;Q8IW50-5;Q8IW50-6	Q8IW50;Q8IW50-2;Q8IW50-3;Q8IW50-4;Q8IW50-5;Q8IW50-6;Q8IW50-7	F219A_HUMAN	FAM219A	Protein FAM219A	+	HDLECs_NS_Int_HDLECs_KD_Int	2.06642	2.64162	10.7251	21.1332	20.7876	18.1433	18.4942
Color2 [A=255, R=0, G=0, B=255]	9	4		Q9P246;Q9P246-2	Q9P246;Q9P246-2;Q9P246-3	STIM2_HUMAN	STIM2	Stromal interaction molecule 2	+	HDLECs_NS_Int_HDLECs_KD_Int	2.51367	2.74615	18.0233	20.1457	20.2877	17.6054	17.3357
Color2 [A=255, R=0, G=0, B=255]	9	4		Q9NWX5	Q9NWX5	ASB6_HUMAN	ASB6	Ankyrin repeat and SOCS box protein 6	+	HDLECs_NS_Int_HDLECs_KD_Int	2.23334	2.91832	13.0245	20.68	20.9388	17.7081	18.074
Color2 [A=255, R=0, G=0, B=255]	9	4		Q12929	Q12929;Q12929-2	EPS8_HUMAN	EPS8	Epidermal growth factor receptor kinase substrate 8	+	HDLECs_NS_Int_HDLECs_KD_Int	3.06492	3.41457	34.0549	21.5685	21.6971	18.2951	18.1413
Color2 [A=255, R=0, G=0, B=255]	9	4		Q16627;Q16627-2	Q16627;Q16627-2	CCL14_HUMAN	CCL14	C-C motif chemokine 14	+	HDLECs_NS_Int_HDLECs_KD_Int	1.838	3.67631	8.20788	21.7013	21.9812	18.5904	17.7395
Color2 [A=255, R=0, G=0, B=255]	9	4		Q562R1	Q562R1	ACTBL_HUMAN	ACTBL2	Beta-actin-like protein 2	+	HDLECs_NS_Int_HDLECs_KD_Int	2.06926	5.91063	10.7607	23.5404	23.9933	18.3566	17.3558
