# Supplementary material for: ZEB1 Modifies VE‐Cadherin Signaling in Lymphatic Endothelial Cells
Source: Microcirculation. 2026 Jun 25;33(5):e70076. doi: 10.1111/micc.70076 (PMC13297878; doi:10.1111/micc.70076)
Supplement: Supplementary file 2 — Data S2: List of PADJ sorted genes following RNAseq analysis of ZEB1 KD compared with NS control samples. [file MICC-33-e70076-s001.xls]

## Sheet: S2 padj_DEG HDLECs NS versus KD
	baseMean	log2FoldChange	lfcSE	pvalue	padj	symbol
ENSG00000166145	858.765	4.60338	0.135953	4.28e-253	7e-249	SPINT1
ENSG00000227507	1035.96	2.77685	0.105565	5.44e-154	4.45e-150	LTB
ENSG00000137965	1045.66	-2.8846	0.11855	3.38e-132	1.85e-128	IFI44
ENSG00000115415	5411.15	-1.57315	0.074777	1.66e-99	6.8e-96	STAT1
ENSG00000138496	1351.42	-1.66594	0.081672	8.65e-94	2.83e-90	PARP9
ENSG00000173821	8063.97	-1.5869	0.0784485	2.96e-92	8.06e-89	RNF213
ENSG00000119917	977.03	-2.56309	0.127656	4.85e-91	1.13e-87	IFIT3
ENSG00000111331	3877.44	-2.25768	0.112922	3.05e-90	6.23e-87	OAS3
ENSG00000173193	3802.85	-1.55827	0.0779809	3.98e-90	7.23e-87	PARP14
ENSG00000184979	638.559	-2.08465	0.106012	1.79e-87	2.93e-84	USP18
ENSG00000137628	997.065	-1.69112	0.0861821	4.58e-87	6.82e-84	DDX60
ENSG00000179403	392.444	2.23269	0.113978	7e-87	9.55e-84	VWA1
ENSG00000205413	620.243	-1.81561	0.0931007	6.22e-86	7.83e-83	SAMD9
ENSG00000132470	1051.1	1.75012	0.0898937	9.39e-86	1.1e-82	ITGB4
ENSG00000138642	648.2	-2.61015	0.139497	1.49e-79	1.57e-76	HERC6
ENSG00000177409	1102.23	-2.08772	0.111442	1.53e-79	1.57e-76	SAMD9L
ENSG00000177106	320.688	2.89493	0.156287	4.06e-78	3.91e-75	EPS8L2
ENSG00000106785	705.36	-1.80532	0.0975167	7.37e-78	6.7e-75	TRIM14
ENSG00000130589	3789.39	-1.6501	0.0902735	6.13e-76	5.28e-73	HELZ2
ENSG00000006453	186.974	3.26746	0.179908	2.16e-74	1.77e-71	BAIAP2L1
ENSG00000149573	584.184	1.9094	0.105875	4.95e-74	3.86e-71	MPZL2
ENSG00000132274	3582.84	-1.12778	0.0640438	5.09e-71	3.79e-68	TRIM22
ENSG00000101347	1725.46	-1.89685	0.112975	1.33e-64	9.44e-62	SAMHD1
ENSG00000117228	708.577	-1.4499	0.0868976	8e-64	5.45e-61	GBP1
ENSG00000055332	2283.71	-1.48162	0.0914506	2.76e-60	1.81e-57	EIF2AK2
ENSG00000115267	730.83	-1.81148	0.112175	4.92e-60	3.1e-57	IFIH1
ENSG00000160710	6495.81	-0.969298	0.0609003	2.83e-58	1.71e-55	ADAR
ENSG00000171219	127.375	2.95961	0.190285	9.21e-56	5.38e-53	CDC42BPG
ENSG00000149418	97.0633	6.2063	0.398399	1.29e-55	7.29e-53	ST14
ENSG00000181381	2026.83	-1.41628	0.0927026	6.25e-54	3.41e-51	DDX60L
ENSG00000188313	1654.64	-1.08881	0.0730688	2.05e-51	1.08e-48	PLSCR1
ENSG00000058085	1684.58	1.43881	0.0968272	2.75e-51	1.41e-48	LAMC2
ENSG00000171345	457.79	1.79162	0.121509	1.56e-50	7.75e-48	KRT19
ENSG00000168961	1779.19	-1.28696	0.0885478	4.25e-49	2.05e-46	LGALS9
ENSG00000124201	1708.27	-1.03808	0.0728621	2.44e-47	1.14e-44	ZNFX1
ENSG00000130203	185.702	2.34	0.164905	3.53e-47	1.6e-44	APOE
ENSG00000100292	3713.61	1.28926	0.092284	1.78e-45	7.88e-43	HMOX1
ENSG00000105699	197.284	2.31787	0.167397	6.06e-45	2.61e-42	LSR
ENSG00000130762	158.072	2.39974	0.174619	2.36e-44	9.88e-42	ARHGEF16
ENSG00000169248	190.619	-2.26226	0.165336	5.97e-44	2.44e-41	CXCL11
ENSG00000125731	210.503	1.89295	0.138338	8.18e-44	3.26e-41	SH2D3A
ENSG00000180921	93.7907	2.91376	0.22101	9.03e-41	3.52e-38	FAM83H
ENSG00000135899	420.953	-1.55591	0.118681	1.42e-40	5.39e-38	SP110
ENSG00000163565	3251.66	-0.857985	0.0665276	3.37e-39	1.25e-36	IFI16
ENSG00000135114	109.408	-2.90457	0.225818	4.43e-39	1.61e-36	OASL
ENSG00000130303	2315.06	-3.38133	0.264594	9.31e-39	3.31e-36	BST2
ENSG00000167642	385.182	1.86887	0.146944	2.01e-38	7e-36	SPINT2
ENSG00000135480	2849.9	1.30808	0.1033	5.22e-38	1.78e-35	KRT7
ENSG00000132530	193.072	-2.9461	0.232947	6.79e-38	2.27e-35	XAF1
ENSG00000067066	2568.82	-0.979559	0.0774615	7.58e-38	2.48e-35	SP100
ENSG00000163840	1746.85	-1.28627	0.101988	1.04e-37	3.32e-35	DTX3L
ENSG00000225886	66.9218	-3.41858	0.274157	6.41e-37	2.02e-34
ENSG00000138772	1139.4	1.01574	0.0826246	6.7e-36	2.07e-33	ANXA3
ENSG00000138035	1215.47	-0.837348	0.068646	2.29e-35	6.94e-33	PNPT1
ENSG00000117595	182.906	3.83617	0.312086	3.8e-35	1.13e-32	IRF6
ENSG00000221963	583.898	-1.17326	0.0972643	1e-34	2.93e-32	APOL6
ENSG00000134326	395.558	-3.2718	0.272949	1.4e-34	4.02e-32	CMPK2
ENSG00000152778	574.902	-1.60047	0.133284	1.83e-34	5.15e-32	IFIT5
ENSG00000121060	3247.89	-0.671515	0.0558928	2.66e-34	7.39e-32	TRIM25
ENSG00000173530	3578.47	0.837773	0.0699551	3.88e-34	1.06e-31	TNFRSF10D
ENSG00000108771	231.185	-1.60133	0.134849	8.82e-34	2.37e-31	DHX58
ENSG00000156587	995.54	-1.46863	0.124767	2.9e-33	7.65e-31	UBE2L6
ENSG00000076826	80.8466	2.9354	0.250854	9.61e-33	2.5e-30	CAMSAP3
ENSG00000137959	936.093	-3.98284	0.342897	1.59e-32	4.05e-30	IFI44L
ENSG00000068079	493.531	-1.58092	0.140967	1.77e-30	4.46e-28	IFI35
ENSG00000125775	122.314	2.2671	0.202466	2.07e-30	5.13e-28	SDCBP2
ENSG00000002549	2802.52	-0.8685	0.0772734	2.74e-30	6.59e-28	LAP3
ENSG00000139182	1473.72	0.806001	0.0718546	2.7e-30	6.59e-28	CLSTN3
ENSG00000174640	270.952	1.50025	0.134259	2.96e-30	7.02e-28	SLCO2A1
ENSG00000165949	1642.93	-2.52597	0.229281	1.38e-29	3.23e-27	IFI27
ENSG00000163814	89.4591	2.60419	0.237954	6.43e-29	1.48e-26	CDCP1
ENSG00000185507	1061.43	-1.1997	0.111261	1.83e-28	4.17e-26	IRF7
ENSG00000132109	570.983	-1.14759	0.107208	5.76e-28	1.29e-25	TRIM21
ENSG00000185722	1520.53	-0.758791	0.0709442	8.04e-28	1.78e-25	ANKFY1
ENSG00000118898	226.735	1.54021	0.146128	4.16e-27	9.08e-25	PPL
ENSG00000025708	644.069	-1.16507	0.110909	4.64e-27	9.98e-25	TYMP
ENSG00000073350	349.359	1.1881	0.114406	1.6e-26	3.41e-24	LLGL2
ENSG00000119922	424.352	-1.31688	0.127153	2.3e-26	4.83e-24	IFIT2
ENSG00000104892	38.1542	4.79359	0.456444	2.58e-26	5.34e-24	KLC3
ENSG00000167608	51.9066	2.9746	0.288756	3.9e-26	7.97e-24	TMC4
ENSG00000185880	397.664	-1.43801	0.13973	4.14e-26	8.35e-24	TRIM69
ENSG00000112972	3241.84	-0.771904	0.0761098	2.88e-25	5.74e-23	HMGCS1
ENSG00000108846	204.52	1.39389	0.138056	3.13e-25	6.17e-23	ABCC3
ENSG00000132849	225.08	1.46727	0.145368	3.36e-25	6.54e-23	PATJ
ENSG00000187608	2178.13	-2.65873	0.264629	4.26e-25	8.21e-23	ISG15
ENSG00000111335	2396.24	-2.83699	0.284376	7.88e-25	1.5e-22	OAS2
ENSG00000185745	906.306	-3.48028	0.350231	1.29e-24	2.42e-22	IFIT1
ENSG00000177989	263.233	-1.58758	0.159773	1.57e-24	2.92e-22	ODF3B
ENSG00000110446	470.435	-1.27725	0.129968	4.41e-24	8.11e-22	SLC15A3
ENSG00000141934	702.389	0.809422	0.0823174	6.59e-24	1.2e-21	PLPP2
ENSG00000148516	1744.17	-0.784366	0.0798996	7.74e-24	1.39e-21	ZEB1
ENSG00000141738	38.7805	5.00909	0.501265	7.99e-24	1.42e-21	GRB7
ENSG00000103067	215.293	1.30582	0.13462	1.73e-23	3.04e-21	ESRP2
ENSG00000168394	1555.93	-0.850319	0.0874617	1.82e-23	3.16e-21	TAP1
ENSG00000169245	118.562	-2.3187	0.241386	2.92e-23	5.03e-21	CXCL10
ENSG00000204580	762.045	0.823455	0.085184	3.06e-23	5.21e-21	DDR1
ENSG00000183486	1154.38	-4.35947	0.461976	1.69e-22	2.85e-20	MX2
ENSG00000168062	99.0094	-1.92697	0.204416	2.03e-22	3.39e-20	BATF2
ENSG00000170581	2100.37	-0.946848	0.100142	2.33e-22	3.86e-20	STAT2
ENSG00000100151	553.827	0.863364	0.0919018	4.43e-22	7.25e-20	PICK1
ENSG00000119888	37.8574	3.94659	0.42094	1.89e-21	3.07e-19	EPCAM
ENSG00000138646	196.526	-1.97833	0.21551	1.94e-21	3.12e-19	HERC5
ENSG00000160588	234.399	1.33819	0.145347	2.05e-21	3.25e-19	MPZL3
ENSG00000175793	46.3211	2.59044	0.282206	2.46e-21	3.88e-19	SFN
ENSG00000140853	774.366	-0.887227	0.0964053	2.58e-21	4.02e-19	NLRC5
ENSG00000122861	802.592	0.931469	0.102595	7.75e-21	1.2e-18	PLAU
ENSG00000162654	220.488	-1.6393	0.182158	1.02e-20	1.56e-18	GBP4
ENSG00000146242	476.127	1.00917	0.112562	2.03e-20	3.07e-18	TPBG
ENSG00000091490	3386.12	0.717879	0.0802133	3.22e-20	4.83e-18	SEL1L3
ENSG00000155287	825.7	-0.846225	0.0952969	4.85e-20	7.22e-18	SLC25A28
ENSG00000196116	553.062	-0.754069	0.0854587	9.06e-20	1.34e-17	TDRD7
ENSG00000133106	576.272	-2.12295	0.244002	1.28e-19	1.86e-17	EPSTI1
ENSG00000152818	6145.42	-0.586804	0.06606	1.76e-19	2.55e-17	UTRN
ENSG00000182179	1117.03	-0.715646	0.0821131	2.44e-19	3.51e-17	UBA7
ENSG00000185885	112.352	-2.63354	0.305962	5.2e-19	7.4e-17	IFITM1
ENSG00000269720	33.7941	-4.19055	0.48481	5.3e-19	7.48e-17	CCDC194
ENSG00000095066	667.743	1.01139	0.117704	5.42e-19	7.57e-17	HOOK2
ENSG00000126709	5594.65	-2.81593	0.330191	6.13e-19	8.5e-17	IFI6
ENSG00000168528	861.083	0.797712	0.0930244	7.64e-19	1.05e-16	SERINC2
ENSG00000123609	616.808	-0.825963	0.0963896	7.77e-19	1.06e-16	NMI
ENSG00000051523	1809.84	0.917521	0.10718	8e-19	1.08e-16	CYBA
ENSG00000156711	319.919	1.02032	0.120196	1.28e-18	1.71e-16	MAPK13
ENSG00000158769	2396.38	0.699319	0.0823857	1.83e-18	2.42e-16	F11R
ENSG00000163644	243.585	-1.37659	0.162844	1.82e-18	2.42e-16	PPM1K
ENSG00000133110	1133.73	0.94554	0.112209	2.57e-18	3.37e-16	POSTN
ENSG00000111057	2580.53	0.612237	0.0724489	2.91e-18	3.78e-16	KRT18
ENSG00000117475	469.039	-0.837615	0.0998062	3.6e-18	4.64e-16	BLZF1
ENSG00000078018	405.123	-0.916698	0.110379	7.2e-18	9.21e-16	MAP2
ENSG00000157601	5248.29	-2.68161	0.3267	1.03e-17	1.31e-15	MX1
ENSG00000136147	519.318	-0.872448	0.105598	1.04e-17	1.31e-15	PHF11
ENSG00000143819	1217.92	0.732836	0.0885288	1.07e-17	1.34e-15	EPHX1
ENSG00000073150	186.084	1.17198	0.142731	1.38e-17	1.71e-15	PANX2
ENSG00000064687	492.513	0.939554	0.114995	2.04e-17	2.51e-15	ABCA7
ENSG00000166750	3491.59	-0.833363	0.10192	2.06e-17	2.52e-15	SLFN5
ENSG00000178685	1970.26	-0.808959	0.0993594	2.8e-17	3.39e-15	PARP10
ENSG00000130733	728.38	0.834324	0.102912	3.72e-17	4.47e-15	YIPF2
ENSG00000142235	39.9384	2.79122	0.34548	3.84e-17	4.59e-15	LMTK3
ENSG00000099219	999.242	0.662796	0.0818679	5.04e-17	5.98e-15	ERMP1
ENSG00000160712	367.992	0.883907	0.109795	6.31e-17	7.43e-15	IL6R
ENSG00000167700	446.896	0.812618	0.101153	6.87e-17	8.03e-15	MFSD3
ENSG00000112343	713.204	-0.803363	0.0999266	7.1e-17	8.24e-15	TRIM38
ENSG00000164284	1408.8	-0.541508	0.067834	1.71e-16	1.97e-14	GRPEL2
ENSG00000130813	689.717	-0.794461	0.100695	2.26e-16	2.58e-14	SHFL
ENSG00000154277	3986.43	0.640968	0.0811147	2.35e-16	2.67e-14	UCHL1
ENSG00000134321	563.58	-3.63418	0.469168	4.01e-16	4.53e-14	RSAD2
ENSG00000172936	1270.49	-0.553659	0.0704736	4.3e-16	4.82e-14	MYD88
ENSG00000084636	78.4603	1.79997	0.233133	5.29e-16	5.89e-14	COL16A1
ENSG00000099849	497.547	0.991598	0.128573	7.25e-16	8.01e-14	RASSF7
ENSG00000136514	30.9208	-2.97344	0.386558	8.31e-16	9.13e-14	RTP4
ENSG00000135525	31.5494	3.31433	0.43622	1.65e-15	1.8e-13	MAP7
ENSG00000204267	1515.72	-0.675656	0.08864	2.23e-15	2.41e-13	TAP2
ENSG00000170542	2259.3	-0.482328	0.0630047	2.68e-15	2.89e-13	SERPINB9
ENSG00000137198	391.314	-1.03657	0.137213	3.02e-15	3.23e-13	GMPR
ENSG00000187583	168.832	1.10358	0.146431	3.09e-15	3.29e-13	PLEKHN1
ENSG00000160932	2246.43	-0.97638	0.130735	5.11e-15	5.39e-13	LY6E
ENSG00000168016	529.933	-0.739048	0.0985557	5.56e-15	5.83e-13	TRANK1
ENSG00000140464	3228.68	-0.448948	0.0594999	6.82e-15	7.11e-13	PML
ENSG00000129354	27.7032	10.3195	2.71996	6.98e-15	7.23e-13	AP1M2
ENSG00000173269	6795.83	0.490953	0.0654532	7.28e-15	7.49e-13	MMRN2
ENSG00000126878	298.941	1.16384	0.157641	8.26e-15	8.45e-13	AIF1L
ENSG00000184588	1924.16	-0.608554	0.0815658	8.63e-15	8.77e-13	PDE4B
ENSG00000137200	1536.75	-0.543045	0.0727289	9.57e-15	9.67e-13	CMTR1
ENSG00000173334	438.871	-0.663991	0.0893268	9.82e-15	9.85e-13	TRIB1
ENSG00000108679	108.302	-1.63308	0.223366	1.29e-14	1.29e-12	LGALS3BP
ENSG00000059378	1752.69	-0.553216	0.0747292	1.47e-14	1.45e-12	PARP12
ENSG00000182107	39.271	2.14597	0.293189	1.46e-14	1.45e-12	TMEM30B
ENSG00000141526	4635.65	0.639223	0.0868726	1.83e-14	1.79e-12	SLC16A3
ENSG00000225964	25.3417	-2.84172	0.390909	1.98e-14	1.93e-12	NRIR
ENSG00000197971	248.621	0.999333	0.137534	2.32e-14	2.25e-12	MBP
ENSG00000135318	3916.04	-0.490528	0.0666708	2.43e-14	2.34e-12	NT5E
ENSG00000086065	1006.06	-0.569717	0.0779023	2.71e-14	2.59e-12	CHMP5
ENSG00000164867	2509.52	0.54371	0.0741675	2.74e-14	2.61e-12	NOS3
ENSG00000129422	5222.99	-0.511826	0.0699409	2.86e-14	2.71e-12	MTUS1
ENSG00000050327	33.9563	3.06123	0.419412	3.49e-14	3.28e-12	ARHGEF5
ENSG00000088387	5703.41	-0.394158	0.0538207	3.92e-14	3.66e-12	DOCK9
ENSG00000132256	1308.06	-0.644589	0.0889886	4.12e-14	3.83e-12	TRIM5
ENSG00000116661	54.6484	1.92888	0.269453	4.43e-14	4.1e-12	FBXO2
ENSG00000165215	38.3523	2.50608	0.352116	4.55e-14	4.18e-12	CLDN3
ENSG00000111679	101.274	1.40843	0.197125	5e-14	4.57e-12	PTPN6
ENSG00000282851	62.0864	-2.07965	0.291068	5.11e-14	4.65e-12	BISPR
ENSG00000164976	500.071	0.748461	0.104259	5.61e-14	5.07e-12	MYORG
ENSG00000214456	115.067	1.36943	0.191564	5.75e-14	5.17e-12	PLIN5
ENSG00000046604	302.447	0.912504	0.127547	5.89e-14	5.27e-12	DSG2
ENSG00000128591	11414.7	0.378116	0.0518627	6.04e-14	5.37e-12	FLNC
ENSG00000129925	3062.43	0.436786	0.0602429	6.64e-14	5.87e-12	PGAP6
ENSG00000165905	20.6931	3.38927	0.473562	7.9e-14	6.95e-12	LARGE2
ENSG00000149582	600.355	0.705069	0.0987538	7.96e-14	6.97e-12	TMEM25
ENSG00000133134	60.8027	1.82782	0.259423	1.04e-13	9.04e-12	BEX2
ENSG00000136237	837.21	-0.53947	0.075767	1.26e-13	1.09e-11	RAPGEF5
ENSG00000152939	167.049	1.1059	0.157691	1.27e-13	1.09e-11	MARVELD2
ENSG00000099814	2732.99	0.587036	0.0827725	1.4e-13	1.2e-11	CEP170B
ENSG00000167306	31.0192	2.54182	0.363854	1.7e-13	1.45e-11	MYO5B
ENSG00000072163	747.696	0.689558	0.0981874	1.98e-13	1.67e-11	LIMS2
ENSG00000056972	272.447	0.943349	0.135086	1.99e-13	1.67e-11	TRAF3IP2
ENSG00000185033	506.664	0.643195	0.091735	2.26e-13	1.9e-11	SEMA4B
ENSG00000120539	334.954	-0.733012	0.105	2.36e-13	1.97e-11	MASTL
ENSG00000140511	1362.94	0.658146	0.0941371	2.39e-13	1.99e-11	HAPLN3
ENSG00000110841	6536.49	-0.443953	0.0629809	2.42e-13	2e-11	PPFIBP1
ENSG00000196628	5819.84	-0.453129	0.064515	3.21e-13	2.64e-11	TCF4
ENSG00000154556	2153.63	-0.48965	0.0700561	3.69e-13	3.02e-11	SORBS2
ENSG00000068001	6238.23	0.512388	0.0735777	4.06e-13	3.31e-11	HYAL2
ENSG00000272886	763.887	-0.569472	0.0822033	4.29e-13	3.48e-11	DCP1A
ENSG00000184292	1349.59	0.92346	0.134721	4.8e-13	3.87e-11	TACSTD2
ENSG00000164342	90.7474	-1.55291	0.228209	4.89e-13	3.92e-11	TLR3
ENSG00000102081	737.587	-0.556522	0.0804614	5.33e-13	4.26e-11	FMR1
ENSG00000139318	2108.71	-0.513691	0.0741277	5.67e-13	4.5e-11	DUSP6
ENSG00000085063	11442.4	0.435209	0.0626064	5.86e-13	4.64e-11	CD59
ENSG00000167105	20.1438	3.91146	0.574598	5.99e-13	4.71e-11	TMEM92
ENSG00000185187	768.636	0.689214	0.100676	6.72e-13	5.26e-11	SIGIRR
ENSG00000019582	149.377	1.13968	0.167983	6.82e-13	5.32e-11	CD74
ENSG00000154134	757.596	0.695362	0.102061	8.48e-13	6.58e-11	ROBO3
ENSG00000142910	10993.3	0.555593	0.0812548	9.23e-13	7.12e-11	TINAGL1
ENSG00000141664	700.594	-0.571338	0.0839347	1.02e-12	7.84e-11	ZCCHC2
ENSG00000110944	48.453	1.83156	0.272047	1.04e-12	7.93e-11	IL23A
ENSG00000011422	1402.1	0.697677	0.103143	1.12e-12	8.51e-11	PLAUR
ENSG00000136883	83.1656	2.07638	0.31097	1.2e-12	9.1e-11	KIF12
ENSG00000173786	2181.91	-0.603404	0.0891144	1.23e-12	9.25e-11	CNP
ENSG00000005810	1871.45	-0.515141	0.0757026	1.27e-12	9.51e-11	MYCBP2
ENSG00000167972	2422.02	0.406236	0.0593255	1.36e-12	1.01e-10	ABCA3
ENSG00000148180	3284.46	0.552922	0.0815328	1.49e-12	1.11e-10	GSN
ENSG00000114127	935.509	-0.56886	0.0844744	1.74e-12	1.29e-10	XRN1
ENSG00000112655	1665.96	0.480693	0.071029	1.89e-12	1.39e-10	PTK7
ENSG00000184254	254.574	0.816847	0.122963	2.1e-12	1.54e-10	ALDH1A3
ENSG00000120738	366.713	-0.980052	0.147892	2.18e-12	1.59e-10	EGR1
ENSG00000113810	2059.91	-0.472733	0.0701992	2.35e-12	1.71e-10	SMC4
ENSG00000157227	18044.2	0.351363	0.0518229	2.61e-12	1.89e-10	MMP14
ENSG00000117707	1991.11	-0.633154	0.0950905	2.62e-12	1.89e-10	PROX1
ENSG00000108639	2137.05	0.748287	0.11325	3.01e-12	2.16e-10	SYNGR2
ENSG00000001617	3519.55	0.548086	0.0822456	3.08e-12	2.2e-10	SEMA3F
ENSG00000131016	16097.1	-0.472114	0.0705223	3.23e-12	2.3e-10	AKAP12
ENSG00000162458	9532.01	0.46268	0.0692332	3.44e-12	2.44e-10	FBLIM1
ENSG00000143816	176.203	1.26379	0.19331	3.69e-12	2.6e-10	WNT9A
ENSG00000184898	155.78	-1.10697	0.169332	4.08e-12	2.87e-10	RBM43
ENSG00000065717	1013.72	0.548456	0.0829116	4.14e-12	2.9e-10	TLE2
ENSG00000121858	1563.7	-0.591769	0.0901873	5.39e-12	3.75e-10	TNFSF10
ENSG00000173264	749.324	0.554055	0.0847071	6.66e-12	4.62e-10	GPR137
ENSG00000049283	14.7836	4.74935	0.709731	6.98e-12	4.82e-10	EPN3
ENSG00000168404	690.703	-0.531384	0.0810789	7.08e-12	4.87e-10	MLKL
ENSG00000261150	22.4149	2.66011	0.411254	7.69e-12	5.26e-10	EPPK1
ENSG00000065923	569.333	0.657139	0.101324	8.54e-12	5.82e-10	SLC9A7
ENSG00000007908	534.702	0.785357	0.11984	9.18e-12	6.23e-10	SELE
ENSG00000162909	8822.42	0.311319	0.046832	9.35e-12	6.32e-10	CAPN2
ENSG00000102699	2189.23	-0.504557	0.077545	9.47e-12	6.38e-10	PARP4
ENSG00000105939	1843.82	-0.465492	0.0716356	1.13e-11	7.57e-10	ZC3HAV1
ENSG00000205517	122.224	1.29531	0.204052	1.21e-11	8.06e-10	RGL3
ENSG00000089127	1597.5	-1.62797	0.257768	1.35e-11	8.95e-10	OAS1
ENSG00000140564	6332.91	0.41278	0.0635311	1.35e-11	8.95e-10	FURIN
ENSG00000171298	3129.68	0.46829	0.0723468	1.36e-11	9.01e-10	GAA
ENSG00000128335	1173.54	-0.459892	0.0710098	1.38e-11	9.05e-10	APOL2
ENSG00000104522	1600.66	0.612276	0.0956571	1.49e-11	9.75e-10	GFUS
ENSG00000032444	4349.75	0.4812	0.0746064	1.51e-11	9.84e-10	PNPLA6
ENSG00000148700	2167.18	-0.500755	0.0769402	1.54e-11	1e-09	ADD3
ENSG00000172183	366.589	-0.809589	0.127576	1.56e-11	1.01e-09	ISG20
ENSG00000067606	206.136	0.84649	0.13423	2.03e-11	1.3e-09	PRKCZ
ENSG00000180530	861.855	-0.546123	0.0858108	2.22e-11	1.43e-09	NRIP1
ENSG00000168056	6029.86	0.478956	0.0752737	2.61e-11	1.67e-09	LTBP3
ENSG00000137962	8728.99	-0.4262	0.0666502	2.63e-11	1.67e-09	ARHGAP29
ENSG00000100226	1035.83	-0.472548	0.074148	2.63e-11	1.67e-09	GTPBP1
ENSG00000104368	1955.16	0.591192	0.0935164	2.65e-11	1.67e-09	PLAT
ENSG00000167676	147.8	1.06587	0.170959	2.83e-11	1.78e-09	PLIN4
ENSG00000166828	28.9637	2.06807	0.333053	2.88e-11	1.81e-09	SCNN1G
ENSG00000142089	7273.5	-0.674876	0.107691	3.08e-11	1.93e-09	IFITM3
ENSG00000072778	6724.01	0.5647	0.0897031	3.32e-11	2.06e-09	ACADVL
ENSG00000130066	4471.56	-0.564953	0.089809	3.39e-11	2.1e-09	SAT1
ENSG00000134013	10155.3	0.399403	0.0628355	3.9e-11	2.41e-09	LOXL2
ENSG00000214872	56.3684	-1.47389	0.23974	4.26e-11	2.62e-09	SMTNL1
ENSG00000105655	1227.95	0.558342	0.0894586	4.63e-11	2.84e-09	ISYNA1
ENSG00000101596	1304.98	-0.523066	0.0840171	5.74e-11	3.5e-09	SMCHD1
ENSG00000164142	31.203	2.4083	0.392315	6.13e-11	3.73e-09	FHIP1A
ENSG00000112742	295.176	-0.724211	0.117873	6.41e-11	3.89e-09	TTK
ENSG00000117122	1671.05	0.52232	0.0842287	6.62e-11	4e-09	MFAP2
ENSG00000112759	5203.86	0.52298	0.0842392	6.69e-11	4.02e-09	SLC29A1
ENSG00000168672	626.562	0.68613	0.111603	6.91e-11	4.14e-09	LRATD2
ENSG00000131018	1003.25	-0.453113	0.072756	6.98e-11	4.17e-09	SYNE1
ENSG00000160551	2097.73	-0.504846	0.0814302	7.4e-11	4.4e-09	TAOK1
ENSG00000161544	171.045	1.08223	0.178452	7.84e-11	4.65e-09	CYGB
ENSG00000046889	2261.4	-0.476075	0.0768125	8.03e-11	4.74e-09	PREX2
ENSG00000102921	905.804	-0.510673	0.0828042	8.35e-11	4.91e-09	N4BP1
ENSG00000106484	673.577	0.986281	0.164361	1.22e-10	7.12e-09	MEST
ENSG00000129538	847.48	1.1293	0.187858	1.22e-10	7.12e-09	RNASE1
ENSG00000131747	2654.15	-0.467832	0.076326	1.22e-10	7.12e-09	TOP2A
ENSG00000101210	492.865	0.997543	0.166576	1.26e-10	7.29e-09	EEF1A2
ENSG00000165929	178.26	1.05837	0.176798	1.32e-10	7.63e-09	TC2N
ENSG00000165644	267.989	0.83303	0.138918	1.35e-10	7.81e-09	COMTD1
ENSG00000117724	1866.08	-0.420327	0.0687011	1.58e-10	9.05e-09	CENPF
ENSG00000153827	4813.1	-0.354095	0.0574776	1.6e-10	9.13e-09	TRIP12
ENSG00000013306	2323.76	0.481787	0.0793391	1.8e-10	1.03e-08	SLC25A39
ENSG00000079691	103.098	2.00461	0.336588	1.85e-10	1.05e-08	CARMIL1
ENSG00000185000	668.945	0.595846	0.0994735	2.15e-10	1.22e-08	DGAT1
ENSG00000147144	264.095	0.744707	0.125505	2.43e-10	1.37e-08	CCDC120
ENSG00000137752	291.37	-0.652517	0.109738	2.46e-10	1.38e-08	CASP1
ENSG00000128487	204.872	0.889578	0.150795	2.47e-10	1.38e-08	SPECC1
ENSG00000114993	650.523	0.607806	0.102152	2.6e-10	1.45e-08	RTKN
ENSG00000166710	18435.8	-0.477729	0.0797023	2.76e-10	1.53e-08	B2M
ENSG00000130775	474.127	-0.646218	0.109162	2.8e-10	1.55e-08	THEMIS2
ENSG00000113369	622.434	-0.568815	0.0959025	3.04e-10	1.68e-08	ARRDC3
ENSG00000137331	2709.05	0.600774	0.101498	3.22e-10	1.78e-08	IER3
ENSG00000112559	959.279	0.622178	0.105569	3.35e-10	1.84e-08	MDFI
ENSG00000161671	2089.86	0.481785	0.0808057	3.38e-10	1.85e-08	EMC10
ENSG00000171115	2866.59	-0.460872	0.0774015	3.75e-10	2.04e-08	GIMAP8
ENSG00000166889	1292.22	-0.438574	0.0734983	3.75e-10	2.04e-08	PATL1
ENSG00000112773	126.875	-1.0199	0.175773	3.93e-10	2.13e-08	TENT5A
ENSG00000183087	2864.12	0.544132	0.0923803	4.36e-10	2.35e-08	GAS6
ENSG00000167779	191.543	1.03574	0.179204	4.42e-10	2.38e-08	IGFBP6
ENSG00000013563	656.899	0.511291	0.0868761	4.66e-10	2.5e-08	DNASE1L1
ENSG00000108342	251.837	0.883172	0.153038	5.08e-10	2.72e-08	CSF3
ENSG00000214530	404.759	0.672344	0.11566	5.12e-10	2.73e-08	STARD10
ENSG00000111912	1496.66	-0.586512	0.100565	5.53e-10	2.94e-08	NCOA7
ENSG00000151690	192.687	0.853704	0.148029	5.84e-10	3.08e-08	MFSD6
ENSG00000142173	711.297	0.531994	0.0910307	5.83e-10	3.08e-08	COL6A2
ENSG00000176532	56.5393	1.89912	0.330365	5.96e-10	3.14e-08	PRR15
ENSG00000140836	680.084	-0.489055	0.0835603	6.26e-10	3.28e-08	ZFHX3
ENSG00000242265	1465.81	-0.448614	0.0763442	6.56e-10	3.43e-08	PEG10
ENSG00000162777	65.0644	1.44241	0.25362	6.7e-10	3.49e-08	DENND2D
ENSG00000172366	371.802	0.666559	0.115441	6.71e-10	3.49e-08	MCRIP2
ENSG00000047617	473.152	0.624056	0.108407	8.29e-10	4.29e-08	ANO2
ENSG00000167702	1031.29	0.740208	0.129739	9.25e-10	4.77e-08	KIFC2
ENSG00000221955	38.6903	2.07995	0.368724	9.68e-10	4.98e-08	SLC12A8
ENSG00000187513	410.062	0.91079	0.161236	1.04e-09	5.34e-08	GJA4
ENSG00000189057	387.361	-0.607886	0.106604	1.14e-09	5.84e-08	FAM111B
ENSG00000132622	343.072	0.839743	0.149416	1.26e-09	6.43e-08	HSPA12B
ENSG00000130707	92.6402	1.22215	0.218733	1.27e-09	6.47e-08	ASS1
ENSG00000204642	223.939	-0.855709	0.152493	1.33e-09	6.72e-08	HLA-F
ENSG00000068697	5600.91	0.404113	0.069896	1.35e-09	6.8e-08	LAPTM4A
ENSG00000130768	31.5339	2.04113	0.367633	1.51e-09	7.62e-08	SMPDL3B
ENSG00000198771	331.986	-0.613895	0.109009	1.67e-09	8.36e-08	RCSD1
ENSG00000154451	36.7564	-1.61926	0.292874	1.69e-09	8.46e-08	GBP5
ENSG00000099194	15463.7	-0.408606	0.0713983	1.71e-09	8.52e-08	SCD
ENSG00000158290	2849.53	-0.370899	0.0645417	1.76e-09	8.75e-08	CUL4B
ENSG00000134363	994.793	0.564479	0.100204	1.93e-09	9.57e-08	FST
ENSG00000175899	232.078	-0.735881	0.132827	2.18e-09	1.08e-07	A2M
ENSG00000174804	4271.17	-0.37042	0.0648361	2.26e-09	1.12e-07	FZD4
ENSG00000126460	100.138	0.965159	0.17659	2.94e-09	1.44e-07	PRRG2
ENSG00000143127	1092	0.668771	0.121095	2.96e-09	1.45e-07	ITGA10
ENSG00000132294	1098.13	-0.4556	0.0813382	2.99e-09	1.46e-07	EFR3A
ENSG00000197982	623.829	0.78447	0.14328	3.07e-09	1.5e-07	C1orf122
ENSG00000119681	15217.9	0.328835	0.0576688	3.17e-09	1.54e-07	LTBP2
ENSG00000136051	2555.73	-0.351792	0.0621549	3.2e-09	1.55e-07	WASHC4
ENSG00000171867	2310.38	0.372513	0.0658927	3.3e-09	1.59e-07	PRNP
ENSG00000103657	2002.13	-0.404219	0.0720014	3.43e-09	1.65e-07	HERC1
ENSG00000118777	74.5252	-1.59069	0.293026	3.59e-09	1.72e-07	ABCG2
ENSG00000183696	826.151	0.539861	0.0976585	3.59e-09	1.72e-07	UPP1
ENSG00000154734	446.822	0.663703	0.1213	3.89e-09	1.86e-07	ADAMTS1
ENSG00000006118	3770.53	0.398293	0.0712751	3.92e-09	1.86e-07	TMEM132A
ENSG00000185522	96.2507	1.08481	0.201343	4.21e-09	2e-07	LMNTD2
ENSG00000140873	975.575	0.510098	0.0924746	4.39e-09	2.08e-07	ADAMTS18
ENSG00000157510	3127.27	-0.366164	0.0654007	4.45e-09	2.1e-07	AFAP1L1
ENSG00000101000	3303.24	0.478224	0.0866147	5e-09	2.35e-07	PROCR
ENSG00000141524	1314.61	0.506843	0.0924199	5.19e-09	2.43e-07	TMC6
ENSG00000176595	1076.49	-0.418194	0.0754036	5.24e-09	2.44e-07	KBTBD11
ENSG00000176884	21.9726	2.17262	0.406083	5.23e-09	2.44e-07	GRIN1
ENSG00000173166	274.112	-0.764444	0.141806	5.35e-09	2.48e-07	RAPH1
ENSG00000178031	626.381	0.512072	0.0934345	5.33e-09	2.48e-07	ADAMTSL1
ENSG00000128510	68.0744	1.35572	0.254097	5.41e-09	2.5e-07	CPA4
ENSG00000136108	935.426	-0.453654	0.0826268	5.79e-09	2.67e-07	CKAP2
ENSG00000113758	9387.18	0.378215	0.0682357	5.95e-09	2.74e-07	DBN1
ENSG00000186470	666.693	-0.459326	0.0838131	6e-09	2.75e-07	BTN3A2
ENSG00000138031	830.633	0.531903	0.0980221	6.51e-09	2.98e-07	ADCY3
ENSG00000180535	83.5041	1.38217	0.263266	6.68e-09	3.04e-07	BHLHA15
ENSG00000148773	3636.69	-0.372926	0.0676793	6.96e-09	3.17e-07	MKI67
ENSG00000128052	8798.86	-0.322224	0.0580571	7.07e-09	3.2e-07	KDR
ENSG00000107201	72.8384	-1.55576	0.295466	7.31e-09	3.3e-07	DDX58
ENSG00000092758	48.7552	1.46939	0.279481	7.73e-09	3.49e-07	COL9A3
ENSG00000067064	1691.73	-0.438762	0.0806354	7.78e-09	3.5e-07	IDI1
ENSG00000014216	4246.45	0.410761	0.0751403	7.86e-09	3.53e-07	CAPN1
ENSG00000115594	483.968	-0.591987	0.110342	7.9e-09	3.53e-07	IL1R1
ENSG00000100342	633.133	-0.70963	0.133668	8.29e-09	3.69e-07	APOL1
ENSG00000115355	1623.72	-0.432936	0.0797483	8.88e-09	3.94e-07	CCDC88A
ENSG00000165507	2607.68	-0.584952	0.109368	8.86e-09	3.94e-07	DEPP1
ENSG00000159363	1621.9	0.475343	0.0880697	9.13e-09	4.03e-07	ATP13A2
ENSG00000005884	6704.61	0.350163	0.0634674	9.12e-09	4.03e-07	ITGA3
ENSG00000187244	1398.98	0.487212	0.0903511	9.19e-09	4.04e-07	BCAM
ENSG00000104998	218.346	0.69854	0.13204	9.93e-09	4.36e-07	IL27RA
ENSG00000166908	551.846	0.522748	0.0977314	1.05e-08	4.58e-07	PIP4K2C
ENSG00000087076	284.397	0.830182	0.157895	1.05e-08	4.58e-07	HSD17B14
ENSG00000181045	697.54	0.537234	0.100603	1.05e-08	4.58e-07	SLC26A11
ENSG00000120690	1384.74	-0.386095	0.0711047	1.08e-08	4.71e-07	ELF1
ENSG00000155363	2436.29	-0.358005	0.0656616	1.12e-08	4.84e-07	MOV10
ENSG00000169436	36.5122	1.48068	0.286146	1.22e-08	5.25e-07	COL22A1
ENSG00000260314	4565.15	-0.334561	0.0614248	1.23e-08	5.32e-07	MRC1
ENSG00000110057	502.6	-0.725407	0.139054	1.36e-08	5.84e-07	UNC93B1
ENSG00000115009	95.7565	1.06158	0.204899	1.37e-08	5.86e-07	CCL20
ENSG00000111252	3833.97	-0.374059	0.071537	1.4e-08	5.98e-07	SH2B3
ENSG00000196914	4148.08	-0.372332	0.0691588	1.47e-08	6.27e-07	ARHGEF12
ENSG00000107290	2136.57	-0.351478	0.0650744	1.49e-08	6.32e-07	SETX
ENSG00000003400	858.939	-0.407044	0.0761354	1.55e-08	6.56e-07	CASP10
ENSG00000064547	101.74	1.20407	0.23378	1.55e-08	6.56e-07	LPAR2
ENSG00000081189	968.745	-0.446441	0.0840356	1.63e-08	6.87e-07	MEF2C
ENSG00000286042	11.438	6.70666	1.34154	1.64e-08	6.89e-07	LCAL1
ENSG00000152689	1081.63	-0.447374	0.0844447	1.76e-08	7.39e-07	RASGRP3
ENSG00000078596	299.58	0.659971	0.127214	1.83e-08	7.67e-07	ITM2A
ENSG00000142273	12.8001	3.7624	0.717993	1.9e-08	7.94e-07	CBLC
ENSG00000103024	659.791	0.608401	0.117413	1.92e-08	7.98e-07	NME3
ENSG00000234745	8769.43	-0.511819	0.0966546	1.96e-08	8.13e-07	HLA-B
ENSG00000104886	1250.54	0.452649	0.0858327	1.96e-08	8.13e-07	PLEKHJ1
ENSG00000135905	451.034	-0.628577	0.12225	2.02e-08	8.36e-07	DOCK10
ENSG00000183723	327.699	0.561335	0.108001	2.12e-08	8.73e-07	CMTM4
ENSG00000142627	7526.81	0.354267	0.0666452	2.36e-08	9.7e-07	EPHA2
ENSG00000103044	120.505	0.942878	0.185723	2.39e-08	9.8e-07	HAS3
ENSG00000153071	4903.53	-0.314309	0.058771	2.4e-08	9.84e-07	DAB2
ENSG00000096433	3374.06	0.394583	0.0748501	2.46e-08	1e-06	ITPR3
ENSG00000006210	440.028	0.647492	0.126099	2.46e-08	1e-06	CX3CL1
ENSG00000162591	5567.96	0.484954	0.09334	2.68e-08	1.09e-06	MEGF6
ENSG00000167680	7502.38	0.410906	0.0782841	2.72e-08	1.1e-06	SEMA6B
ENSG00000166924	244.703	0.674961	0.132159	2.78e-08	1.12e-06	NYAP1
ENSG00000116260	9452.04	0.415428	0.0794176	2.8e-08	1.13e-06	QSOX1
ENSG00000154310	1052.26	-0.388883	0.0741054	2.9e-08	1.16e-06	TNIK
ENSG00000198467	2776.25	0.399934	0.0763496	2.91e-08	1.17e-06	TPM2
ENSG00000159403	115.329	-1.04487	0.208571	2.96e-08	1.18e-06	C1R
ENSG00000137845	4022.4	-0.332935	0.0629657	3e-08	1.2e-06	ADAM10
ENSG00000167772	269.692	0.779892	0.154263	3.06e-08	1.22e-06	ANGPTL4
ENSG00000269893	631.328	0.693363	0.136766	3.1e-08	1.23e-06	SNHG8
ENSG00000101187	207.735	0.829258	0.164675	3.1e-08	1.23e-06	SLCO4A1
ENSG00000168397	1826.52	0.447762	0.0864946	3.48e-08	1.38e-06	ATG4B
ENSG00000162645	739.969	-0.584372	0.115474	3.62e-08	1.43e-06	GBP2
ENSG00000114450	1478.84	-0.514403	0.100567	3.67e-08	1.44e-06	GNB4
ENSG00000102007	1482.86	0.447988	0.087246	4.13e-08	1.62e-06	PLP2
ENSG00000090006	2737.64	0.388186	0.0752245	4.33e-08	1.69e-06	LTBP4
ENSG00000185101	825.966	1.18649	0.24084	4.55e-08	1.78e-06	ANO9
ENSG00000153201	3379.12	-0.324388	0.0621764	4.66e-08	1.82e-06	RANBP2
ENSG00000115963	1513.55	-0.415635	0.0810403	4.78e-08	1.86e-06	RND3
ENSG00000113504	2673.76	0.394558	0.0766718	4.83e-08	1.87e-06	SLC12A7
ENSG00000104067	3262.21	-0.286039	0.0545867	4.9e-08	1.89e-06	TJP1
ENSG00000119402	1611.67	-0.31846	0.061154	4.98e-08	1.92e-06	FBXW2
ENSG00000183779	312.287	0.697187	0.140705	5.57e-08	2.14e-06	ZNF703
ENSG00000107140	624.245	0.510363	0.101337	5.62e-08	2.16e-06	TESK1
ENSG00000139629	1449.78	0.378664	0.073835	5.67e-08	2.17e-06	GALNT6
ENSG00000074660	3977.19	0.362664	0.0692581	5.8e-08	2.22e-06	SCARF1
ENSG00000110660	1747.71	0.384475	0.0753057	6.27e-08	2.39e-06	SLC35F2
ENSG00000112297	876.975	-0.489756	0.0974312	6.29e-08	2.39e-06	CRYBG1
ENSG00000138756	538.382	-0.442489	0.0876799	6.76e-08	2.57e-06	BMP2K
ENSG00000131263	1241.77	-0.430942	0.0853143	6.89e-08	2.61e-06	RLIM
ENSG00000137491	160.633	0.773802	0.158002	7.02e-08	2.65e-06	SLCO2B1
ENSG00000164181	26.2579	1.7228	0.358943	7.16e-08	2.7e-06	ELOVL7
ENSG00000060237	3793.23	-0.324786	0.0635557	7.32e-08	2.75e-06	WNK1
ENSG00000001629	1134.57	-0.409767	0.0810241	7.5e-08	2.81e-06	ANKIB1
ENSG00000131459	282.345	0.642975	0.130665	7.62e-08	2.85e-06	GFPT2
ENSG00000272512	211.871	-0.76253	0.15628	7.81e-08	2.92e-06
ENSG00000178726	1231.65	0.430289	0.0856961	8.1e-08	3.02e-06	THBD
ENSG00000040608	110.783	0.922912	0.191009	8.18e-08	3.04e-06	RTN4R
ENSG00000089351	2879.72	0.35477	0.0698431	8.3e-08	3.08e-06	GRAMD1A
ENSG00000172716	1809.18	-0.35529	0.0701737	9.34e-08	3.46e-06	SLFN11
ENSG00000167775	1731.77	0.47072	0.0954893	1e-07	3.71e-06	CD320
ENSG00000147155	484.794	0.504954	0.102434	1.01e-07	3.73e-06	EBP
ENSG00000186907	63.6749	1.07628	0.225535	1.02e-07	3.75e-06	RTN4RL2
ENSG00000213949	1675.51	-0.511482	0.103951	1.03e-07	3.8e-06	ITGA1
ENSG00000116977	1318.34	-0.338607	0.0672077	1.06e-07	3.88e-06	LGALS8
ENSG00000197102	13403.3	-0.249633	0.0486217	1.07e-07	3.91e-06	DYNC1H1
ENSG00000152104	3775.21	-0.375191	0.074997	1.09e-07	3.98e-06	PTPN14
ENSG00000170522	694.191	-0.51612	0.105233	1.1e-07	4.01e-06	ELOVL6
ENSG00000205336	3001.93	0.33279	0.0657202	1.17e-07	4.26e-06	ADGRG1
ENSG00000172830	516.215	0.491833	0.100328	1.21e-07	4.38e-06	SSH3
ENSG00000104133	854.138	-0.399344	0.0803703	1.21e-07	4.38e-06	SPG11
ENSG00000104881	1609.55	0.428178	0.0867327	1.26e-07	4.55e-06	PPP1R13L
ENSG00000145386	906.713	-0.427648	0.086746	1.28e-07	4.59e-06	CCNA2
ENSG00000146859	437.856	-0.56661	0.11699	1.28e-07	4.59e-06	TMEM140
ENSG00000174292	100.402	0.903587	0.190536	1.28e-07	4.59e-06	TNK1
ENSG00000137216	1262.7	0.378828	0.0763579	1.37e-07	4.88e-06	TMEM63B
ENSG00000105559	460.739	-0.584396	0.121499	1.41e-07	5.03e-06	PLEKHA4
ENSG00000115760	1967.14	-0.35886	0.0722345	1.42e-07	5.05e-06	BIRC6
ENSG00000132953	1017.6	-0.376462	0.0761023	1.45e-07	5.15e-06	XPO4
ENSG00000100852	410.879	-0.556117	0.11532	1.48e-07	5.24e-06	ARHGAP5
ENSG00000135837	705.917	-0.40131	0.0813705	1.49e-07	5.28e-06	CEP350
ENSG00000185883	117.811	0.899763	0.19042	1.52e-07	5.37e-06	ATP6V0C
ENSG00000142765	15.5747	2.23232	0.477138	1.58e-07	5.56e-06	SYTL1
ENSG00000205903	1704.19	0.426604	0.0872123	1.59e-07	5.58e-06	ZNF316
ENSG00000196141	915.266	-0.499125	0.103341	1.64e-07	5.75e-06	SPATS2L
ENSG00000165156	559.36	-0.442745	0.0908684	1.65e-07	5.76e-06	ZHX1
ENSG00000132879	435.189	0.604896	0.126842	1.71e-07	5.96e-06	FBXO44
ENSG00000099889	2823.22	0.48752	0.100845	1.71e-07	5.97e-06	ARVCF
ENSG00000126456	1364.62	0.427158	0.0876718	1.72e-07	5.97e-06	IRF3
ENSG00000118263	981.956	-0.389459	0.0798086	1.88e-07	6.51e-06	KLF7
ENSG00000103253	288.022	0.645619	0.136502	1.88e-07	6.51e-06	HAGHL
ENSG00000171848	2071.75	-0.443755	0.0916894	1.92e-07	6.62e-06	RRM2
ENSG00000253729	6598.51	-0.266777	0.053428	1.97e-07	6.78e-06	PRKDC
ENSG00000198075	1022.39	-0.393415	0.0807951	1.99e-07	6.86e-06	SULT1C4
ENSG00000257671	50.3005	1.54705	0.336502	2.01e-07	6.88e-06	KRT7-AS
ENSG00000164327	948.49	-0.493756	0.102993	2.04e-07	6.98e-06	RICTOR
ENSG00000179144	785.087	-0.49236	0.102844	2.1e-07	7.17e-06	GIMAP7
ENSG00000141298	1303.41	-0.35992	0.0736743	2.2e-07	7.5e-06	SSH2
ENSG00000117523	5201.35	-0.283016	0.0570578	2.25e-07	7.65e-06	PRRC2C
ENSG00000138760	5509.72	-0.350595	0.0717426	2.26e-07	7.68e-06	SCARB2
ENSG00000111801	464.77	-0.484925	0.101691	2.36e-07	8e-06	BTN3A3
ENSG00000254838	96.652	-0.926645	0.200642	2.44e-07	8.24e-06	GVINP1
ENSG00000196782	540.638	-0.490277	0.103175	2.44e-07	8.24e-06	MAML3
ENSG00000211445	206.233	0.831696	0.180116	2.46e-07	8.28e-06	GPX3
ENSG00000204397	341.639	-0.522542	0.110601	2.58e-07	8.68e-06	CARD16
ENSG00000134215	568.836	-0.421843	0.0879592	2.61e-07	8.76e-06	VAV3
ENSG00000047410	3633.46	-0.338068	0.0690272	2.65e-07	8.86e-06	TPR
ENSG00000173517	3210.13	-0.330765	0.0681653	2.66e-07	8.89e-06	PEAK1
ENSG00000163235	464.914	0.457289	0.0960014	2.7e-07	9e-06	TGFA
ENSG00000260260	361.631	0.695332	0.150259	2.75e-07	9.14e-06	SNHG19
ENSG00000060491	1408.47	-0.351208	0.0726254	2.81e-07	9.32e-06	OGFR
ENSG00000068724	496.15	0.50862	0.107731	2.82e-07	9.33e-06	TTC7A
ENSG00000065534	468.481	-0.487226	0.103031	2.88e-07	9.51e-06	MYLK
ENSG00000112378	2062.46	0.393911	0.0822577	3.03e-07	9.99e-06	PERP
ENSG00000137812	704.222	-0.368911	0.0764586	3.06e-07	1.01e-05	KNL1
ENSG00000064393	1916.61	-0.339592	0.0702062	3.11e-07	1.02e-05	HIPK2
ENSG00000178038	941.74	0.602107	0.129545	3.13e-07	1.03e-05	ALS2CL
ENSG00000095015	537.093	-0.460996	0.0975807	3.25e-07	1.06e-05	MAP3K1
ENSG00000260428	104.383	0.840711	0.184147	3.4e-07	1.11e-05	SCX
ENSG00000221968	4799.84	0.430805	0.0909998	3.41e-07	1.11e-05	FADS3
ENSG00000105402	961.043	-0.460086	0.0977489	3.44e-07	1.12e-05	NAPA
ENSG00000151632	168.521	0.711499	0.155141	3.46e-07	1.12e-05	AKR1C2
ENSG00000115275	3107.64	0.340875	0.0709406	3.54e-07	1.14e-05	MOGS
ENSG00000197122	933.703	0.398263	0.083849	3.54e-07	1.14e-05	SRC
ENSG00000126217	186.803	0.616573	0.133402	3.56e-07	1.15e-05	MCF2L
ENSG00000149564	4715.38	0.319807	0.0663457	3.68e-07	1.19e-05	ESAM
ENSG00000163349	1660.73	-0.337438	0.0705692	3.71e-07	1.19e-05	HIPK1
ENSG00000143344	896.883	-0.432018	0.0917293	3.8e-07	1.22e-05	RGL1
ENSG00000117602	93.9642	0.97889	0.217182	4.06e-07	1.3e-05	RCAN3
ENSG00000006282	1424.11	0.461616	0.0987518	4.08e-07	1.3e-05	SPATA20
ENSG00000213983	869.113	0.63498	0.138614	4.11e-07	1.31e-05	AP1G2
ENSG00000182492	11748.7	0.410711	0.0871515	4.14e-07	1.32e-05	BGN
ENSG00000143776	3035.46	-0.331066	0.0693463	4.3e-07	1.36e-05	CDC42BPA
ENSG00000105519	134.952	0.917697	0.20387	4.35e-07	1.38e-05	CAPS
ENSG00000164855	43.6461	1.30558	0.29249	4.38e-07	1.39e-05	TMEM184A
ENSG00000196878	186.648	0.715934	0.158055	4.41e-07	1.39e-05	LAMB3
ENSG00000075213	1082.29	-0.357546	0.0753514	4.65e-07	1.47e-05	SEMA3A
ENSG00000164050	1725.59	0.501024	0.108482	4.71e-07	1.48e-05	PLXNB1
ENSG00000139880	503.606	0.557172	0.121771	4.77e-07	1.5e-05	CDH24
ENSG00000099337	668.313	0.486505	0.105148	4.77e-07	1.5e-05	KCNK6
ENSG00000063660	1002.02	0.38447	0.0816682	4.79e-07	1.5e-05	GPC1
ENSG00000172123	574.105	-0.455627	0.0982532	4.97e-07	1.55e-05	SLFN12
ENSG00000204959	19.0863	2.04271	0.462564	5.2e-07	1.62e-05	ARHGEF34P
ENSG00000141295	609.985	0.458515	0.0991594	5.22e-07	1.62e-05	SCRN2
ENSG00000172270	11239	0.39632	0.0848033	5.31e-07	1.65e-05	BSG
ENSG00000217801	143.728	0.721837	0.160455	5.43e-07	1.68e-05
ENSG00000214063	2116.26	0.378442	0.0806751	5.44e-07	1.68e-05	TSPAN4
ENSG00000174485	774.672	-0.395078	0.0847936	5.52e-07	1.71e-05	DENND4A
ENSG00000162402	1716.25	-0.297398	0.0623573	5.56e-07	1.71e-05	USP24
ENSG00000133706	3254.99	-0.279297	0.0585467	5.68e-07	1.75e-05	LARS1
ENSG00000155313	1600.6	-0.325717	0.0689514	5.69e-07	1.75e-05	USP25
ENSG00000130702	7094.16	0.423829	0.0915023	5.72e-07	1.75e-05	LAMA5
ENSG00000179913	10.4861	2.75303	0.619226	5.71e-07	1.75e-05	B3GNT3
ENSG00000011478	544.367	0.472638	0.102994	5.75e-07	1.76e-05	QPCTL
ENSG00000102384	446.43	-0.476354	0.103899	5.83e-07	1.77e-05	CENPI
ENSG00000154760	174.56	0.618014	0.136973	5.82e-07	1.77e-05	SLFN13
ENSG00000163453	12097.5	0.464822	0.101239	5.93e-07	1.8e-05	IGFBP7
ENSG00000128228	839.805	0.515344	0.113185	5.96e-07	1.81e-05	SDF2L1
ENSG00000114544	1194.76	0.345649	0.0736095	6.07e-07	1.84e-05	SLC41A3
ENSG00000163382	1209.15	0.61821	0.137865	6.36e-07	1.92e-05	NAXE
ENSG00000113732	2153.18	0.457149	0.0998057	6.43e-07	1.94e-05	ATP6V0E1
ENSG00000198171	1091.07	0.433353	0.0945272	6.83e-07	2.05e-05	DDRGK1
ENSG00000151458	2408.1	-0.360545	0.0778888	7.01e-07	2.1e-05	ANKRD50
ENSG00000141574	53.5514	-1.17042	0.269778	7.12e-07	2.13e-05	SECTM1
ENSG00000145734	978.074	-0.389646	0.0845074	7.17e-07	2.14e-05	BDP1
ENSG00000167543	674.776	0.48477	0.107034	7.32e-07	2.19e-05	TP53I13
ENSG00000130787	3147.69	0.376501	0.0814956	7.43e-07	2.21e-05	HIP1R
ENSG00000129667	1914.29	0.32687	0.0698203	7.43e-07	2.21e-05	RHBDF2
ENSG00000125107	2467.25	-0.346292	0.0746828	7.45e-07	2.21e-05	CNOT1
ENSG00000204442	199.528	-0.774251	0.176331	7.68e-07	2.28e-05	NALF1
ENSG00000186469	164.82	-0.64741	0.146058	7.71e-07	2.28e-05	GNG2
ENSG00000119865	859.503	-0.436408	0.0958654	7.75e-07	2.29e-05	CNRIP1
ENSG00000101871	1117.06	-0.346459	0.0747138	7.84e-07	2.31e-05	MID1
ENSG00000164684	626.219	-0.448719	0.0988106	7.84e-07	2.31e-05	ZNF704
ENSG00000131242	17.8247	2.06588	0.479536	7.88e-07	2.31e-05	RAB11FIP4
ENSG00000142675	22.087	1.83147	0.423326	7.91e-07	2.32e-05	CNKSR1
ENSG00000149269	146.464	1.33637	0.307149	7.93e-07	2.32e-05	PAK1
ENSG00000120137	2103.31	-0.433859	0.0953585	8.13e-07	2.37e-05	PANK3
ENSG00000233016	1463.95	0.435687	0.0962767	8.12e-07	2.37e-05	SNHG7
ENSG00000134318	2148.8	-0.321165	0.0690174	8.26e-07	2.4e-05	ROCK2
ENSG00000158715	709.938	0.42264	0.0928646	8.48e-07	2.46e-05	SLC45A3
ENSG00000173992	614.481	0.467542	0.103622	8.53e-07	2.47e-05	CCS
ENSG00000130175	9006.1	0.316739	0.0678994	8.53e-07	2.47e-05	PRKCSH
ENSG00000180667	204.243	-0.667139	0.151695	8.85e-07	2.56e-05	YOD1
ENSG00000102996	604.92	0.503957	0.112598	9.01e-07	2.6e-05	MMP15
ENSG00000163512	237.784	-0.603467	0.136719	9.2e-07	2.65e-05	AZI2
ENSG00000147852	402.877	-0.451732	0.100493	9.66e-07	2.78e-05	VLDLR
ENSG00000151474	1560.45	-0.326743	0.0707346	9.88e-07	2.84e-05	FRMD4A
ENSG00000120896	2157.71	0.359218	0.0784843	9.91e-07	2.84e-05	SORBS3
ENSG00000118200	1624.28	-0.350744	0.0765681	9.95e-07	2.85e-05	CAMSAP2
ENSG00000120800	1127.01	-0.309959	0.0668497	1e-06	2.86e-05	UTP20
ENSG00000152952	9789.24	0.360084	0.078699	1e-06	2.86e-05	PLOD2
ENSG00000108389	861.889	-0.339353	0.073984	1.01e-06	2.87e-05	MTMR4
ENSG00000136485	2020.94	-0.327287	0.0710771	1.01e-06	2.87e-05	DCAF7
ENSG00000205726	2012.38	-0.290414	0.0625215	1.04e-06	2.94e-05	ITSN1
ENSG00000118292	147.012	1.25912	0.292122	1.04e-06	2.94e-05	C1orf54
ENSG00000147526	6074.68	-0.248819	0.0530255	1.05e-06	2.97e-05	TACC1
ENSG00000167992	390.502	0.472498	0.105725	1.05e-06	2.97e-05	VWCE
ENSG00000010030	44.8764	-1.45642	0.345006	1.08e-06	3.04e-05	ETV7
ENSG00000113161	3069.84	-0.308364	0.06734	1.1e-06	3.1e-05	HMGCR
ENSG00000131941	164.37	0.630694	0.14468	1.11e-06	3.12e-05	RHPN2
ENSG00000223960	436.677	-0.469395	0.105417	1.12e-06	3.13e-05	CHROMR
ENSG00000130294	466.987	0.753015	0.174581	1.14e-06	3.19e-05	KIF1A
ENSG00000184916	4433.29	0.356639	0.0784432	1.16e-06	3.24e-05	JAG2
ENSG00000145362	410.144	-0.502475	0.113764	1.17e-06	3.26e-05	ANK2
ENSG00000164620	224.966	0.589598	0.135037	1.18e-06	3.27e-05	RELL2
ENSG00000171681	1461.84	-0.340011	0.074497	1.18e-06	3.28e-05	ATF7IP
ENSG00000160785	689.579	-0.404968	0.0901676	1.19e-06	3.31e-05	SLC25A44
ENSG00000112308	2451.03	-0.361469	0.0797461	1.22e-06	3.39e-05	C6orf62
ENSG00000154102	312.22	0.628682	0.144858	1.23e-06	3.4e-05	C16orf74
ENSG00000140859	1375.29	0.331592	0.0726399	1.24e-06	3.42e-05	KIFC3
ENSG00000156103	509.378	-0.538991	0.122894	1.24e-06	3.43e-05	MMP16
ENSG00000162772	972.31	0.589291	0.135853	1.27e-06	3.49e-05	ATF3
ENSG00000114378	198.024	0.644115	0.148897	1.27e-06	3.5e-05	HYAL1
ENSG00000106624	4236.05	0.313238	0.0685389	1.3e-06	3.56e-05	AEBP1
ENSG00000082898	3978.24	-0.306996	0.0672837	1.38e-06	3.78e-05	XPO1
ENSG00000164151	1175.8	-0.331775	0.0732025	1.38e-06	3.78e-05	ICE1
ENSG00000141027	2407.35	-0.326948	0.0723694	1.39e-06	3.78e-05	NCOR1
ENSG00000132024	1021.22	0.383592	0.0856638	1.41e-06	3.83e-05	CC2D1A
ENSG00000072121	1044.36	-0.322457	0.0710303	1.41e-06	3.83e-05	ZFYVE26
ENSG00000164307	1544.24	-0.310906	0.068275	1.42e-06	3.85e-05	ERAP1
ENSG00000132481	1146.96	0.367978	0.0819401	1.42e-06	3.85e-05	TRIM47
ENSG00000181885	551.225	0.656233	0.152826	1.42e-06	3.85e-05	CLDN7
ENSG00000066322	2795.4	0.295415	0.0646089	1.43e-06	3.85e-05	ELOVL1
ENSG00000156273	424.962	-0.456188	0.103581	1.47e-06	3.97e-05	BACH1
ENSG00000108256	2247.34	-0.366672	0.0819094	1.51e-06	4.06e-05	NUFIP2
ENSG00000152518	2005.47	-0.325409	0.0720523	1.56e-06	4.2e-05	ZFP36L2
ENSG00000214078	2025.89	0.311343	0.068711	1.57e-06	4.21e-05	CPNE1
ENSG00000118482	1045.89	-0.341344	0.0756097	1.6e-06	4.3e-05	PHF3
ENSG00000135622	214.979	0.709078	0.167015	1.63e-06	4.35e-05	SEMA4F
ENSG00000185386	1323.57	0.379	0.0852866	1.67e-06	4.46e-05	MAPK11
ENSG00000105825	2614.48	-0.319405	0.0710483	1.71e-06	4.55e-05	TFPI2
ENSG00000160813	309.417	0.579649	0.135172	1.71e-06	4.55e-05	PPP1R35
ENSG00000165304	630.285	-0.406452	0.0922108	1.73e-06	4.6e-05	MELK
ENSG00000083168	1173.7	-0.363866	0.0819233	1.77e-06	4.7e-05	KAT6A
ENSG00000177697	8804.82	0.38046	0.0858237	1.79e-06	4.73e-05	CD151
ENSG00000210144	205.826	0.69039	0.163664	1.87e-06	4.93e-05	MT-TY
ENSG00000085662	1700.31	0.40739	0.0927945	1.87e-06	4.93e-05	AKR1B1
ENSG00000156802	866.417	-0.392932	0.0893325	1.88e-06	4.96e-05	ATAD2
ENSG00000161714	573.139	0.567343	0.132822	1.89e-06	4.98e-05	PLCD3
ENSG00000169871	2240.73	-0.3589	0.0809426	1.92e-06	5.05e-05	TRIM56
ENSG00000101972	1569.27	-0.335213	0.0751712	1.94e-06	5.08e-05	STAG2
ENSG00000128284	1623.9	-0.379546	0.0862918	2.03e-06	5.31e-05	APOL3
ENSG00000106991	20260	0.296914	0.0660458	2.05e-06	5.34e-05	ENG
ENSG00000092929	468.843	0.530782	0.123795	2.05e-06	5.34e-05	UNC13D
ENSG00000006327	2397.17	0.476813	0.110664	2.09e-06	5.44e-05	TNFRSF12A
ENSG00000101474	3535.27	0.30316	0.0677301	2.1e-06	5.46e-05	APMAP
ENSG00000138593	1191.44	-0.350151	0.0792197	2.17e-06	5.64e-05	SECISBP2L
ENSG00000156052	1579.43	-0.369381	0.0848523	2.2e-06	5.7e-05	GNAQ
ENSG00000070404	941.158	0.480402	0.111931	2.2e-06	5.7e-05	FSTL3
ENSG00000089060	927.477	0.328204	0.0736659	2.26e-06	5.84e-05	SLC8B1
ENSG00000166801	1476.86	-0.401834	0.0925167	2.38e-06	6.13e-05	FAM111A
ENSG00000030582	11646.8	0.334791	0.0758375	2.4e-06	6.19e-05	GRN
ENSG00000090238	722.525	0.503189	0.118167	2.41e-06	6.2e-05	YPEL3
ENSG00000076944	309.175	0.678804	0.162854	2.46e-06	6.33e-05	STXBP2
ENSG00000197989	591.366	0.552097	0.130825	2.48e-06	6.37e-05	SNHG12
ENSG00000123983	4080.84	-0.285857	0.0651911	2.53e-06	6.49e-05	ACSL3
ENSG00000186654	137.095	0.668898	0.160772	2.56e-06	6.54e-05	PRR5
ENSG00000067798	482.832	-0.434102	0.101024	2.56e-06	6.54e-05	NAV3
ENSG00000112984	1064.16	-0.348209	0.0795296	2.6e-06	6.62e-05	KIF20A
ENSG00000135723	2102.02	0.31634	0.0717116	2.81e-06	7.16e-05	FHOD1
ENSG00000107742	47.5352	1.05432	0.260804	2.84e-06	7.2e-05	SPOCK2
ENSG00000067082	6657.98	-0.256155	0.0573586	2.85e-06	7.22e-05	KLF6
ENSG00000108424	7463.14	-0.224545	0.0496315	2.85e-06	7.23e-05	KPNB1
ENSG00000105472	343.131	0.692989	0.166681	2.87e-06	7.26e-05	CLEC11A
ENSG00000049540	204.986	0.714663	0.17418	2.99e-06	7.55e-05	ELN
ENSG00000168003	3937.88	0.387077	0.0897884	2.99e-06	7.55e-05	SLC3A2
ENSG00000199161	238.254	1.02439	0.254748	3.04e-06	7.66e-05	MIR126
ENSG00000163939	1781.9	-0.272595	0.0615132	3.09e-06	7.76e-05	PBRM1
ENSG00000008517	2585.8	0.476898	0.112974	3.1e-06	7.78e-05	IL32
ENSG00000197070	616.111	0.408667	0.0954735	3.11e-06	7.8e-05	ARRDC1
ENSG00000138160	833.58	-0.365027	0.0843788	3.13e-06	7.83e-05	KIF11
ENSG00000103254	331.923	0.657391	0.160477	3.23e-06	8.06e-05	ANTKMT
ENSG00000173653	597.189	0.407381	0.095357	3.25e-06	8.1e-05	RCE1
ENSG00000110367	2814.56	-0.313295	0.0717407	3.34e-06	8.32e-05	DDX6
ENSG00000026103	196.738	0.555268	0.133871	3.39e-06	8.42e-05	FAS
ENSG00000186472	233.918	-0.59726	0.144932	3.41e-06	8.47e-05	PCLO
ENSG00000150347	494.876	-0.444024	0.105318	3.48e-06	8.62e-05	ARID5B
ENSG00000174197	928.149	-0.364349	0.0848696	3.55e-06	8.78e-05	MGA
ENSG00000138246	2108.03	-0.263978	0.0598362	3.56e-06	8.78e-05	DNAJC13
ENSG00000075539	1565.36	-0.331868	0.0766223	3.56e-06	8.78e-05	FRYL
ENSG00000138771	114.184	1.95856	0.476474	3.57e-06	8.8e-05	SHROOM3
ENSG00000240065	264.117	-0.757992	0.187749	3.59e-06	8.8e-05	PSMB9
ENSG00000183828	746.397	0.443748	0.105567	3.58e-06	8.8e-05	NUDT14
ENSG00000166128	1189.08	-0.391261	0.0917737	3.57e-06	8.8e-05	RAB8B
ENSG00000115226	350.195	0.544287	0.131961	3.61e-06	8.83e-05	FNDC4
ENSG00000105711	311.22	0.503593	0.121058	3.61e-06	8.84e-05	SCN1B
ENSG00000204264	884.887	-0.450943	0.107281	3.63e-06	8.86e-05	PSMB8
ENSG00000136153	592.125	0.388213	0.0910992	3.69e-06	8.99e-05	LMO7
ENSG00000072682	1049.46	0.382639	0.0897491	3.75e-06	9.14e-05	P4HA2
ENSG00000144677	1308.76	-0.307632	0.0709099	3.78e-06	9.18e-05	CTDSPL
ENSG00000010278	13570.5	0.411234	0.097076	3.79e-06	9.21e-05	CD9
ENSG00000115464	1943.84	-0.372848	0.0880773	3.81e-06	9.23e-05	USP34
ENSG00000289182	41.3419	1.25304	0.315579	3.83e-06	9.26e-05
ENSG00000184584	1641.59	0.297679	0.0683333	3.84e-06	9.29e-05	STING1
ENSG00000080345	1514.38	-0.345993	0.0805334	3.87e-06	9.35e-05	RIF1
ENSG00000088881	180.86	0.627876	0.154151	3.93e-06	9.47e-05	EBF4
ENSG00000114650	1907.91	0.297802	0.0685629	4.08e-06	9.82e-05	SCAP
ENSG00000163428	529.457	-0.50924	0.123108	4.09e-06	9.83e-05	LRRC58
ENSG00000156966	192.418	0.578155	0.14139	4.1e-06	9.83e-05	B3GNT7
ENSG00000137831	3510.31	-0.244416	0.0553977	4.12e-06	9.88e-05	UACA
ENSG00000129250	7216.47	0.292255	0.0670819	4.25e-06	0.000101747	KIF1C
ENSG00000153147	2603.45	-0.317287	0.0737348	4.33e-06	0.00010336	SMARCA5
ENSG00000120437	1306.87	-0.314739	0.0738518	4.39e-06	0.000104829	ACAT2
ENSG00000198945	1662.49	-0.29669	0.0686596	4.42e-06	0.000105317	L3MBTL3
ENSG00000142949	10764.2	0.241737	0.0549583	4.52e-06	0.0001074	PTPRF
ENSG00000171988	1549.98	-0.307116	0.0713226	4.57e-06	0.000108656	JMJD1C
ENSG00000135404	9483.22	0.388306	0.0921802	4.61e-06	0.000109293	CD63
ENSG00000109736	2442.5	0.348057	0.0818237	4.62e-06	0.000109334	MFSD10
ENSG00000122729	1782.26	0.346189	0.0813993	4.68e-06	0.000110642	ACO1
ENSG00000119630	3404.71	0.36486	0.0863146	4.71e-06	0.000111218	PGF
ENSG00000095383	179.425	0.66603	0.165355	4.73e-06	0.000111603	TBC1D2
ENSG00000163808	274.922	-0.509218	0.124485	4.78e-06	0.000112488	KIF15
ENSG00000114812	30.7075	2.41802	0.607132	4.8e-06	0.000112912	VIPR1
ENSG00000180900	3633.34	0.276625	0.0638702	4.88e-06	0.00011467	SCRIB
ENSG00000123739	273.501	0.558532	0.137649	4.91e-06	0.000115035	PLA2G12A
ENSG00000241468	1159.43	0.471454	0.114614	4.95e-06	0.000115868	ATP5MF
ENSG00000198618	994.564	-0.403863	0.0968924	5.04e-06	0.000117745	PPIAP22
ENSG00000160972	353.148	0.46649	0.113604	5.23e-06	0.000122065	PPP1R16A
ENSG00000165072	84.4438	0.885092	0.225281	5.27e-06	0.000122577	MAMDC2
ENSG00000139178	720.651	0.355317	0.0843378	5.27e-06	0.000122577	C1RL
ENSG00000181218	123.301	0.718792	0.18155	5.29e-06	0.000122972	H2AW
ENSG00000140022	341.819	-0.495645	0.1216	5.4e-06	0.000125345	STON2
ENSG00000140983	2901.33	0.392238	0.0934895	5.42e-06	0.00012558	RHOT2
ENSG00000166289	183.732	0.746078	0.189306	5.5e-06	0.000127287	PLEKHF1
ENSG00000135269	1176.72	0.311422	0.0731209	5.57e-06	0.000128807	TES
ENSG00000145012	2264.68	-0.33876	0.0805031	5.59e-06	0.000128933	LPP
ENSG00000083312	8276.71	-0.321954	0.076902	5.69e-06	0.000131178	TNPO1
ENSG00000115649	992.279	0.392666	0.0946193	5.75e-06	0.000132006	CNPPD1
ENSG00000137502	306.153	-0.523741	0.129509	5.75e-06	0.000132006	RAB30
ENSG00000076706	28450.6	0.240218	0.0551586	5.74e-06	0.000132006	MCAM
ENSG00000105122	523.686	0.408533	0.0988626	5.89e-06	0.000135087	RASAL3
ENSG00000125484	1033.46	-0.359541	0.0860522	5.92e-06	0.000135573	GTF3C4
ENSG00000214944	2674.16	-0.26275	0.0609876	5.94e-06	0.000135662	ARHGEF28
ENSG00000075399	625.627	0.456202	0.111738	6.03e-06	0.000137718	VPS9D1
ENSG00000263069	69.7514	-1.16734	0.303419	6.09e-06	0.000138814	RNF213-AS1
ENSG00000010219	332.652	-0.434009	0.106002	6.28e-06	0.000142912	DYRK4
ENSG00000182858	361.338	0.425654	0.103747	6.29e-06	0.000142977	ALG12
ENSG00000130770	494.767	0.476884	0.11756	6.3e-06	0.000143088	ATP5IF1
ENSG00000290124	38.6306	1.6237	0.428425	6.35e-06	0.000143907
ENSG00000105404	216.957	0.590409	0.148768	6.45e-06	0.000145949	RABAC1
ENSG00000101464	469.225	0.387957	0.0942873	6.61e-06	0.000149412	PIGU
ENSG00000188747	183.243	0.593969	0.14956	6.63e-06	0.000149571	NOXA1
ENSG00000073008	4786.24	0.280158	0.0660377	6.64e-06	0.000149582	PVR
ENSG00000079819	3291.44	-0.293451	0.0692907	6.73e-06	0.000151458	EPB41L2
ENSG00000173898	1366.58	0.326182	0.0777739	6.91e-06	0.000155349	SPTBN2
ENSG00000206190	15.3302	-1.94432	0.51882	7.15e-06	0.000160583	ATP10A
ENSG00000182372	718.025	0.388061	0.094505	7.24e-06	0.000162192	CLN8
ENSG00000038210	525.294	-0.4579	0.113563	7.31e-06	0.00016368	PI4K2B
ENSG00000136111	2879.17	-0.252703	0.0590975	7.58e-06	0.000169402	TBC1D4
ENSG00000167770	1798.39	0.343043	0.0828606	7.68e-06	0.000171433	OTUB1
ENSG00000061918	80.5183	-0.828121	0.215252	7.75e-06	0.000172873	GUCY1B1
ENSG00000132749	99.7875	0.722477	0.187	7.78e-06	0.000173111	TESMIN
ENSG00000134247	4324.27	0.280029	0.0664215	8.12e-06	0.000180556	PTGFRN
ENSG00000197106	128.262	0.705907	0.184059	8.15e-06	0.000180883	SLC6A17
ENSG00000087085	189.589	0.537868	0.136172	8.16e-06	0.000180883	ACHE
ENSG00000109756	1612.73	-0.304086	0.0729555	8.23e-06	0.000182153	RAPGEF2
ENSG00000135966	1536.12	-0.318435	0.0767334	8.49e-06	0.000187732	TGFBRAP1
ENSG00000204131	1533.68	-0.312705	0.0752993	8.62e-06	0.000190403	NHSL2
ENSG00000196159	2405.05	-0.309247	0.0744943	8.67e-06	0.000191281	FAT4
ENSG00000158716	758.609	0.664582	0.172289	8.92e-06	0.000196511	DUSP23
ENSG00000157654	7147.96	-0.278622	0.068671	8.97e-06	0.000197396	PALM2AKAP2
ENSG00000066056	22214.8	0.25434	0.0602819	9.1e-06	0.000199784	TIE1
ENSG00000279483	112.16	1.19353	0.322163	9.12e-06	0.000200045
ENSG00000163131	691.738	-0.408275	0.101484	9.19e-06	0.000201389	CTSS
ENSG00000101966	1239.94	-0.354311	0.0867433	9.24e-06	0.000202042	XIAP
ENSG00000164941	1045.72	-0.28295	0.0674752	9.28e-06	0.00020268	INTS8
ENSG00000136827	1456.01	0.276604	0.065884	9.32e-06	0.000203295	TOR1A
ENSG00000106829	583.137	-0.372803	0.0918742	9.35e-06	0.000203824	TLE4
ENSG00000064601	3744.31	0.248759	0.0588031	9.51e-06	0.000206976	CTSA
ENSG00000074855	419.062	0.517916	0.131955	9.59e-06	0.000208472	ANO8
ENSG00000164741	2307.67	-0.297798	0.0718197	9.63e-06	0.000209015	DLC1
ENSG00000169679	724.176	-0.35641	0.0875927	9.69e-06	0.00021007	BUB1
ENSG00000168936	837.763	0.34625	0.0851424	9.74e-06	0.000210783	TMEM129
ENSG00000128833	508.839	0.411826	0.10256	9.8e-06	0.000211684	MYO5C
ENSG00000099622	3623.88	0.320235	0.0778357	9.81e-06	0.000211684	CIRBP
ENSG00000113645	23.236	1.61038	0.434994	9.86e-06	0.000212608	WWC1
ENSG00000178952	4547.98	0.291251	0.0702531	1.02e-05	0.000218653	TUFM
ENSG00000180340	75.2931	1.54585	0.410049	1.02e-05	0.000220325	FZD2
ENSG00000008130	1776.16	0.260642	0.0623503	1.04e-05	0.000222143	NADK
ENSG00000151693	1275.07	-0.321167	0.0783828	1.04e-05	0.000222143	ASAP2
ENSG00000170144	4198.26	-0.253533	0.0605057	1.04e-05	0.000222143	HNRNPA3
ENSG00000091157	514.955	-0.367835	0.0909915	1.04e-05	0.000222143	WDR7
ENSG00000105135	1233.89	0.365159	0.090115	1.04e-05	0.000222143	ILVBL
ENSG00000135074	1543.16	-0.379422	0.094235	1.04e-05	0.000222676	ADAM19
ENSG00000137672	629.175	-0.384787	0.0958045	1.05e-05	0.000224457	TRPC6
ENSG00000109805	800.249	-0.353618	0.0872953	1.06e-05	0.000224608	NCAPG
ENSG00000107281	2840.18	0.405149	0.101326	1.06e-05	0.000224966	NPDC1
ENSG00000133574	2811.74	-0.407271	0.102051	1.07e-05	0.000226092	GIMAP4
ENSG00000133704	1286.1	-0.328674	0.0805429	1.07e-05	0.000226576	IPO8
ENSG00000026950	490.357	-0.402232	0.100763	1.09e-05	0.000231329	BTN3A1
ENSG00000100596	2798.98	-0.278567	0.0673746	1.11e-05	0.000235049	SPTLC2
ENSG00000159753	100.331	0.783339	0.208866	1.11e-05	0.000235049	CARMIL2
ENSG00000079308	1599.18	-0.388831	0.0973177	1.12e-05	0.000236209	TNS1
ENSG00000169715	816.7	0.508706	0.130899	1.14e-05	0.000239503	MT1E
ENSG00000122882	810.358	-0.316563	0.0777342	1.14e-05	0.000239784	ECD
ENSG00000130300	218.028	0.523298	0.135108	1.15e-05	0.000241503	PLVAP
ENSG00000158850	942.977	0.339233	0.0837038	1.15e-05	0.000242159	B4GALT3
ENSG00000132793	137.198	0.770527	0.204831	1.16e-05	0.00024316	LPIN3
ENSG00000005700	1122.79	-0.322661	0.0793792	1.2e-05	0.000250026	IBTK
ENSG00000051128	2114.79	0.376199	0.0940774	1.2e-05	0.000250026	HOMER3
ENSG00000196421	247.105	0.709051	0.188349	1.21e-05	0.000252193	C20orf204
ENSG00000139549	107.366	0.884435	0.23734	1.22e-05	0.000254579	DHH
ENSG00000151466	222.871	-0.561942	0.146918	1.23e-05	0.000255334	SCLT1
ENSG00000112379	387.257	0.480729	0.123341	1.23e-05	0.000255342	ARFGEF3
ENSG00000122008	441.502	-0.391489	0.0984355	1.23e-05	0.000255347	POLK
ENSG00000161179	497.619	0.477702	0.122794	1.23e-05	0.000255347	YDJC
ENSG00000117676	324.626	0.445832	0.114026	1.27e-05	0.000262356	RPS6KA1
ENSG00000198910	28.2694	1.74833	0.483635	1.28e-05	0.000264513	L1CAM
ENSG00000117226	507.653	-0.41411	0.105212	1.3e-05	0.00026783	GBP3
ENSG00000078674	2007.62	-0.278676	0.0679916	1.32e-05	0.000273196	PCM1
ENSG00000196517	257.564	0.597404	0.15798	1.36e-05	0.000280336	SLC6A9
ENSG00000123933	2825.02	0.302163	0.074475	1.38e-05	0.000284433	MXD4
ENSG00000136167	28.1104	1.31064	0.360906	1.39e-05	0.000285141	LCP1
ENSG00000214087	336.85	0.461066	0.11898	1.4e-05	0.00028678	ARL16
ENSG00000092853	586.13	-0.407698	0.103851	1.4e-05	0.00028732	CLSPN
ENSG00000122257	1756.29	-0.264682	0.0645099	1.4e-05	0.000287727	RBBP6
ENSG00000196411	8746.54	0.31818	0.0789387	1.43e-05	0.000292154	EPHB4
ENSG00000152661	12876.8	-0.275516	0.067858	1.44e-05	0.000293427	GJA1
ENSG00000136877	1538.72	0.299181	0.0739076	1.46e-05	0.000298503	FPGS
ENSG00000131504	3662.67	0.218966	0.0527309	1.47e-05	0.000300372	DIAPH1
ENSG00000116127	346.053	-0.435498	0.112149	1.49e-05	0.000302376	ALMS1
ENSG00000084112	2806.33	-0.295777	0.0730513	1.49e-05	0.000302376	SSH1
ENSG00000065609	26.8991	1.32966	0.367538	1.49e-05	0.000302602	SNAP91
ENSG00000144455	883.789	0.311384	0.0774716	1.51e-05	0.000305923	SUMF1
ENSG00000156313	839.543	-0.350785	0.088382	1.52e-05	0.000308105	RPGR
ENSG00000166311	1556.38	0.338258	0.0848999	1.53e-05	0.000310056	SMPD1
ENSG00000139044	11.868	2.30884	0.644187	1.53e-05	0.000310056	B4GALNT3
ENSG00000136824	842.398	-0.335645	0.0841049	1.54e-05	0.000311212	SMC2
ENSG00000125912	3814.36	0.25735	0.0628357	1.55e-05	0.000312895	NCLN
ENSG00000164190	1248.16	-0.312446	0.0778426	1.56e-05	0.000313524	NIPBL
ENSG00000119906	816.554	-0.332694	0.0834286	1.58e-05	0.000318252	SLF2
ENSG00000143340	23.8708	1.38078	0.385357	1.59e-05	0.000319083	FAM163A
ENSG00000166326	2808.36	-0.287323	0.0712482	1.67e-05	0.000335169	TRIM44
ENSG00000129657	10423	-0.226797	0.0549549	1.68e-05	0.000337238	SEC14L1
ENSG00000164695	56.949	0.882267	0.244258	1.69e-05	0.000337806	CHMP4C
ENSG00000164889	2804.93	0.276238	0.0682908	1.7e-05	0.000340068	SLC4A2
ENSG00000204525	12886.8	-0.381804	0.0983752	1.72e-05	0.00034244	HLA-C
ENSG00000105767	375.035	0.440499	0.114749	1.72e-05	0.00034244	CADM4
ENSG00000123353	487.429	0.511126	0.135223	1.73e-05	0.000345077	ORMDL2
ENSG00000149823	1380.8	0.350871	0.0887582	1.82e-05	0.000361708	VPS51
ENSG00000054654	1070.39	-0.348613	0.0887335	1.83e-05	0.000363473	SYNE2
ENSG00000178882	99.8682	1.34955	0.375208	1.83e-05	0.000363941	RFLNA
ENSG00000154358	189.716	0.570203	0.153174	1.84e-05	0.000364256	OBSCN
ENSG00000145780	566.3	-0.346834	0.0883006	1.85e-05	0.000364779	FEM1C
ENSG00000125686	1183.92	-0.283072	0.0705321	1.84e-05	0.000364779	MED1
ENSG00000048028	522.643	-0.392519	0.101537	1.87e-05	0.000368622	USP28
ENSG00000139266	238.15	0.44546	0.116737	1.89e-05	0.000373211	MARCHF9
ENSG00000176463	28.8961	1.94664	0.537356	1.9e-05	0.000373211	SLCO3A1
ENSG00000171246	34.0334	1.15267	0.324522	1.9e-05	0.000373833	NPTX1
ENSG00000176994	830.08	-0.297354	0.0748081	1.94e-05	0.000380407	SMCR8
ENSG00000164104	2009.89	-0.313864	0.0794949	1.95e-05	0.000382094	HMGB2
ENSG00000136003	1165.05	0.312802	0.079048	2e-05	0.000391139	ISCU
ENSG00000162733	1143.66	-0.33232	0.0844322	2.05e-05	0.000401574	DDR2
ENSG00000086061	4770.35	-0.279052	0.0716258	2.06e-05	0.000401773	DNAJA1
ENSG00000180190	450.892	0.39491	0.102892	2.07e-05	0.000403729	TDRP
ENSG00000088325	1751.99	-0.292739	0.0737105	2.07e-05	0.000404655	TPX2
ENSG00000105223	3956.27	0.347024	0.089156	2.11e-05	0.000411661	PLD3
ENSG00000111961	3959.4	-0.308163	0.0781069	2.12e-05	0.000412917	SASH1
ENSG00000197415	1000.09	0.40013	0.104793	2.18e-05	0.000422977	VEPH1
ENSG00000168209	2155.16	0.439746	0.116194	2.18e-05	0.000422977	DDIT4
ENSG00000108622	2085.65	0.322613	0.0823415	2.18e-05	0.000422977	ICAM2
ENSG00000179242	61.8085	0.809241	0.226994	2.22e-05	0.000430238	CDH4
ENSG00000102010	3078.55	-0.294245	0.0747032	2.26e-05	0.000436996	BMX
ENSG00000140525	970.279	-0.316668	0.0808464	2.28e-05	0.000441056	FANCI
ENSG00000143079	1303.25	-0.329484	0.084537	2.29e-05	0.000441321	CTTNBP2NL
ENSG00000112029	350.557	-0.408279	0.107457	2.29e-05	0.000441321	FBXO5
ENSG00000136436	996.53	-0.287575	0.0726745	2.29e-05	0.000441321	CALCOCO2
ENSG00000131435	1217.24	0.380358	0.0992512	2.3e-05	0.000442271	PDLIM4
ENSG00000102934	192.632	0.581278	0.15924	2.31e-05	0.000444578	PLLP
ENSG00000182195	638.678	0.462006	0.123325	2.32e-05	0.000444589	LDOC1
ENSG00000013588	605.522	0.431782	0.114555	2.34e-05	0.000447982	GPRC5A
ENSG00000075420	4662.7	-0.248752	0.0620992	2.35e-05	0.000449745	FNDC3B
ENSG00000066279	1339.12	-0.35241	0.0912959	2.36e-05	0.000451228	ASPM
ENSG00000143793	653.304	0.37813	0.0988457	2.37e-05	0.000452819	C1orf35
ENSG00000165572	257.142	-0.519872	0.140886	2.37e-05	0.000452819	KBTBD6
ENSG00000142875	937.45	-0.369085	0.0959571	2.38e-05	0.000453142	PRKACB
ENSG00000174915	1170.81	0.361051	0.0938922	2.41e-05	0.00045879	PTDSS2
ENSG00000101940	1650.32	0.327777	0.0842971	2.46e-05	0.000468475	WDR13
ENSG00000169733	991.116	0.465597	0.125021	2.49e-05	0.000473007	RFNG
ENSG00000127603	14006.6	-0.243018	0.0609612	2.5e-05	0.000474008	MACF1
ENSG00000167612	89.536	0.739195	0.207594	2.51e-05	0.000474622	ANKRD33
ENSG00000166439	349.582	-0.449514	0.1208	2.52e-05	0.000477489	RNF169
ENSG00000159140	5641.52	-0.245996	0.0616083	2.53e-05	0.000477579	SON
ENSG00000269378	93.1436	-0.817469	0.231979	2.54e-05	0.000480182	ITGB1P1
ENSG00000165092	10341.7	-0.301094	0.0770561	2.55e-05	0.000481601	ALDH1A1
ENSG00000179163	212.309	0.58082	0.160358	2.56e-05	0.000481749	FUCA1
ENSG00000182326	55.0313	-0.883256	0.252476	2.57e-05	0.000484098	C1S
ENSG00000166004	245.122	-0.505442	0.137038	2.58e-05	0.000484167	CEP295
ENSG00000123066	1420.69	-0.250593	0.0629767	2.58e-05	0.000484887	MED13L
ENSG00000167103	38.3921	1.10514	0.317093	2.59e-05	0.000485991	PIP5KL1
ENSG00000164054	3640.53	-0.345902	0.0900126	2.6e-05	0.000487043	SHISA5
ENSG00000090889	620.485	-0.338043	0.0877693	2.6e-05	0.000487043	KIF4A
ENSG00000117480	61.6619	0.923911	0.264635	2.61e-05	0.00048737	FAAH
ENSG00000187164	746.105	0.387148	0.101882	2.63e-05	0.000491214	SHTN1
ENSG00000151692	532.37	-0.425187	0.113482	2.64e-05	0.000491793	RNF144A
ENSG00000138190	2398.87	-0.292398	0.0748822	2.66e-05	0.000494446	EXOC6
ENSG00000164056	758.292	-0.432684	0.116201	2.73e-05	0.000505969	SPRY1
ENSG00000104320	1071.86	-0.306751	0.0788971	2.72e-05	0.000505969	NBN
ENSG00000064932	2878.81	0.313463	0.0806701	2.73e-05	0.000505969	SBNO2
ENSG00000196730	1937.71	-0.289043	0.0739682	2.76e-05	0.000511053	DAPK1
ENSG00000138674	4461.31	-0.234491	0.058622	2.8e-05	0.000517959	SEC31A
ENSG00000188833	35.8498	1.29179	0.377238	2.8e-05	0.000517959	ENTPD8
ENSG00000091656	379.016	-0.417375	0.111554	2.81e-05	0.000518545	ZFHX4
ENSG00000197976	2301.18	0.419028	0.112104	2.82e-05	0.000520538	AKAP17A
ENSG00000166592	97.9884	0.825634	0.236465	2.86e-05	0.000527539	RRAD
ENSG00000134709	9.78631	3.28287	0.90214	2.88e-05	0.000530922	HOOK1
ENSG00000002586	10168.8	0.299607	0.0770838	2.91e-05	0.000535925	CD99
ENSG00000054219	255.99	0.424486	0.114152	2.93e-05	0.000538434	LY75
ENSG00000182272	574.531	0.56812	0.157985	3e-05	0.00054973	B4GALNT4
ENSG00000184731	14.2911	1.86835	0.549119	3.04e-05	0.000556351	FAM110C
ENSG00000184840	5879.03	0.327539	0.0854493	3.04e-05	0.000556351	TMED9
ENSG00000145247	831.662	0.483973	0.132679	3.05e-05	0.000557856	OCIAD2
ENSG00000150753	4948.09	-0.251513	0.0640299	3.07e-05	0.000560967	CCT5
ENSG00000159899	479.774	0.434154	0.11751	3.15e-05	0.000574357	NPR2
ENSG00000163882	1334.36	0.288972	0.0742302	3.17e-05	0.000577042	POLR2H
ENSG00000127329	3628.75	-0.276726	0.0705113	3.17e-05	0.00057766	PTPRB
ENSG00000154330	838.818	-0.328153	0.0860327	3.19e-05	0.000580232	PGM5
ENSG00000188522	740.916	0.318443	0.0832064	3.23e-05	0.000586156	FAM83G
ENSG00000151715	21.4797	1.30155	0.383776	3.26e-05	0.000591077	TMEM45B
ENSG00000114423	535.443	-0.339533	0.0893892	3.29e-05	0.000595818	CBLB
ENSG00000186480	2902.49	-0.309002	0.0805721	3.31e-05	0.000597592	INSIG1
ENSG00000182325	635.276	0.448461	0.122243	3.31e-05	0.000597592	FBXL6
ENSG00000171703	971.511	0.359907	0.0956502	3.3e-05	0.000597592	TCEA2
ENSG00000210191	31.5403	1.65186	0.495029	3.35e-05	0.000604466	MT-TL2
ENSG00000213676	2390.4	0.260458	0.0666419	3.37e-05	0.000606648	ATF6B
ENSG00000114626	370.926	0.43627	0.118866	3.39e-05	0.000610548	ABTB1
ENSG00000099250	7376.32	-0.245506	0.0625873	3.4e-05	0.000610633	NRP1
ENSG00000120913	288.38	0.622131	0.176777	3.4e-05	0.000610704	PDLIM2
ENSG00000105835	5131.13	-0.267243	0.0687954	3.46e-05	0.00062055	NAMPT
ENSG00000277117	116.909	0.762428	0.21974	3.46e-05	0.00062055
ENSG00000100030	2804.09	-0.257702	0.0661552	3.47e-05	0.000622095	MAPK1
ENSG00000118257	5933.98	-0.247316	0.0633088	3.48e-05	0.000622908	NRP2
ENSG00000189171	558.045	0.458056	0.125988	3.5e-05	0.000625069	S100A13
ENSG00000204650	202.221	0.544655	0.152716	3.5e-05	0.000625069	LINC02210
ENSG00000189056	13237.1	-0.263225	0.0677271	3.51e-05	0.000625354	RELN
ENSG00000117394	734.58	0.350592	0.0931996	3.52e-05	0.000626622	SLC2A1
ENSG00000135916	1044.83	0.452221	0.124319	3.53e-05	0.000627669	ITM2C
ENSG00000036549	858.216	-0.304655	0.0796498	3.58e-05	0.000636221	ZZZ3
ENSG00000066777	1425.1	-0.26036	0.0669117	3.58e-05	0.000636221	ARFGEF1
ENSG00000161653	210.488	0.504413	0.140545	3.64e-05	0.000644607	NAGS
ENSG00000070423	1218.37	0.332206	0.0880223	3.64e-05	0.000644607	RNF126
ENSG00000204237	336.135	0.418863	0.114081	3.64e-05	0.00064476	OXLD1
ENSG00000133121	756.762	-0.3298	0.0872107	3.67e-05	0.000648565	STARD13
ENSG00000137207	2280.81	0.285552	0.0743328	3.7e-05	0.000653756	YIPF3
ENSG00000120278	949.511	-0.292776	0.0765163	3.8e-05	0.000670813	PLEKHG1
ENSG00000074657	1520.14	-0.258673	0.0667525	3.82e-05	0.000672305	ZNF532
ENSG00000213516	242.406	-0.491014	0.136888	3.84e-05	0.000676532	RBMXL1
ENSG00000160867	187.767	0.487534	0.13608	3.95e-05	0.000693498	FGFR4
ENSG00000065328	322.621	-0.461973	0.128406	3.96e-05	0.000695631	MCM10
ENSG00000169756	3755.04	-0.334464	0.0891668	3.97e-05	0.000696593	LIMS1
ENSG00000114439	1103.43	-0.295771	0.0776883	4.02e-05	0.000703969	BBX
ENSG00000165671	2151.99	-0.277073	0.0722283	4.02e-05	0.000703969	NSD1
ENSG00000055609	1132.53	-0.314981	0.0834026	4.06e-05	0.000710526	KMT2C
ENSG00000204394	3847.46	0.274404	0.0715832	4.11e-05	0.000717456	VARS1
ENSG00000006468	293.79	-0.488462	0.136825	4.12e-05	0.000718139	ETV1
ENSG00000181523	1429.14	0.343656	0.0920548	4.12e-05	0.000718139	SGSH
ENSG00000157404	432.033	-0.672246	0.194897	4.2e-05	0.000730648	KIT
ENSG00000112787	2602.12	0.328016	0.0875589	4.25e-05	0.000739506	FBRSL1
ENSG00000068650	2316.7	0.294446	0.0775596	4.26e-05	0.000739947	ATP11A
ENSG00000153207	1387.41	-0.282195	0.0741187	4.3e-05	0.000746704	AHCTF1
ENSG00000197536	143.972	-0.707665	0.206872	4.33e-05	0.000750227	IRF1-AS1
ENSG00000171316	1010.05	-0.2621	0.0681995	4.33e-05	0.000750227	CHD7
ENSG00000138413	2089.29	-0.271269	0.0709659	4.4e-05	0.000760753	IDH1
ENSG00000147394	932.566	0.370635	0.100755	4.42e-05	0.000763673	ZNF185
ENSG00000136758	3253.33	-0.260601	0.0682576	4.53e-05	0.000782584	YME1L1
ENSG00000180914	35.3238	1.00558	0.301968	4.55e-05	0.00078484	OXTR
ENSG00000168497	5557.35	-0.302704	0.08044	4.56e-05	0.000786284	CAVIN2
ENSG00000137573	1149.92	0.478007	0.131537	4.58e-05	0.000787294	SULF1
ENSG00000005059	617.587	-0.377851	0.103247	4.61e-05	0.000789353	MCUB
ENSG00000100600	1676.03	-0.308467	0.082237	4.6e-05	0.000789353	LGMN
ENSG00000156218	375.18	-0.376465	0.10294	4.61e-05	0.000789353	ADAMTSL3
ENSG00000133026	7596.38	-0.276722	0.0742182	4.6e-05	0.000789353	MYH10
ENSG00000175216	2495.3	-0.244237	0.0634413	4.62e-05	0.000789957	CKAP5
ENSG00000198752	3905.66	-0.252468	0.0655401	4.68e-05	0.000800333	CDC42BPB
ENSG00000183530	999.913	-0.302952	0.0806321	4.71e-05	0.000804163	PRR14L
ENSG00000196712	914.749	-0.318859	0.0855294	4.74e-05	0.000808316	NF1
ENSG00000140832	12.1173	2.05331	0.633112	4.76e-05	0.000810585	MARVELD3
ENSG00000047644	2142.41	-0.264375	0.0694499	4.77e-05	0.000812586	WWC3
ENSG00000118946	90.7156	-0.813026	0.242101	4.82e-05	0.000820462	PCDH17
ENSG00000184226	162.511	-0.549592	0.157499	4.83e-05	0.000820462	PCDH9
ENSG00000115008	66.9681	0.941722	0.283496	4.94e-05	0.00083768	IL1A
ENSG00000111206	1062	-0.31195	0.0835552	4.94e-05	0.00083768	FOXM1
ENSG00000009413	714.37	-0.353802	0.0964	4.97e-05	0.000841351	REV3L
ENSG00000184661	313.61	-0.426147	0.119207	5e-05	0.000845699	CDCA2
ENSG00000224877	758.314	0.328547	0.0889347	5.01e-05	0.000847335	NDUFAF8
ENSG00000022567	632	-0.353913	0.0966525	5.08e-05	0.00085796	SLC45A4
ENSG00000095713	187.496	0.579647	0.167648	5.09e-05	0.000859492	CRTAC1
ENSG00000173621	867.94	0.350189	0.0955893	5.14e-05	0.000865695	LRFN4
ENSG00000278053	1126.67	-0.285152	0.0759274	5.23e-05	0.000880898	DDX52
ENSG00000130706	1761.49	0.29496	0.0789082	5.29e-05	0.000889167	ADRM1
ENSG00000249751	465.144	0.440639	0.124216	5.31e-05	0.00089077	ECSCR
ENSG00000127920	6357.37	-0.385866	0.106997	5.31e-05	0.00089077	GNG11
ENSG00000120875	918.276	-0.303372	0.0815816	5.43e-05	0.000910763	DUSP4
ENSG00000104967	1382.28	-0.252143	0.0664663	5.47e-05	0.000916305	NOVA2
ENSG00000198417	24.268	1.51253	0.465357	5.5e-05	0.000919828	MT1F
ENSG00000008323	21.3502	1.53906	0.471281	5.52e-05	0.000922126	PLEKHG6
ENSG00000283646	16.9642	1.60667	0.500812	5.54e-05	0.000925314	LINC02009
ENSG00000081181	218.862	0.470312	0.13401	5.58e-05	0.000930751	ARG2
ENSG00000099821	1511.78	0.29421	0.0781477	5.63e-05	0.000937369	POLRMT
ENSG00000056586	1870.34	-0.297133	0.0801976	5.64e-05	0.000939437	RC3H2
ENSG00000082153	4499.93	-0.330285	0.0901042	5.69e-05	0.000946928	BZW1
ENSG00000068745	1328.95	0.307061	0.0829739	5.72e-05	0.000950425	IP6K2
ENSG00000122862	7834.96	0.294055	0.0796472	5.84e-05	0.000968625	SRGN
ENSG00000088808	1186.39	0.259722	0.0687839	5.84e-05	0.000968625	PPP1R13B
ENSG00000011426	1760.37	-0.3093	0.0845175	5.9e-05	0.00097693	ANLN
ENSG00000197312	983.851	-0.336482	0.0922404	5.92e-05	0.000978766	DDI2
ENSG00000178878	244.319	-0.414405	0.116875	5.99e-05	0.000990195	APOLD1
ENSG00000003393	1059.46	-0.280169	0.0752996	6.05e-05	0.000998496	ALS2
ENSG00000187609	793.747	0.372262	0.103621	6.1e-05	0.00100503	EXD3
ENSG00000012048	443.391	-0.352821	0.0976175	6.1e-05	0.00100503	BRCA1
ENSG00000167363	219.736	0.54256	0.158634	6.15e-05	0.00101167	FN3K
ENSG00000161013	4835.12	0.275293	0.073912	6.23e-05	0.00102499	MGAT4B
ENSG00000149380	1165.66	0.309738	0.0843427	6.27e-05	0.00102961	P4HA3
ENSG00000166888	2701.96	0.291676	0.0788821	6.37e-05	0.0010458	STAT6
ENSG00000160961	261.322	-0.532056	0.15575	6.38e-05	0.0010458	ZNF333
ENSG00000138180	919.635	-0.344537	0.0954785	6.47e-05	0.00105984	CEP55
ENSG00000117791	370.495	0.392004	0.110491	6.59e-05	0.00107791	MTARC2
ENSG00000128917	1092.48	-0.356933	0.0995001	6.64e-05	0.00108576	DLL4
ENSG00000122643	411.663	-0.385577	0.10877	6.72e-05	0.00109686	NT5C3A
ENSG00000198682	2774.26	-0.272735	0.0743447	6.72e-05	0.00109686	PAPSS2
ENSG00000204387	1257.06	0.41781	0.11891	6.74e-05	0.00109815	SNHG32
ENSG00000160145	1689.25	-0.239258	0.0634925	6.81e-05	0.00110874	KALRN
ENSG00000123384	252.178	0.837699	0.256957	6.85e-05	0.00111421	LRP1
ENSG00000162337	3624.18	0.282186	0.0764526	6.89e-05	0.00111932	LRP5
ENSG00000145675	732.556	-0.315222	0.086622	6.93e-05	0.00112461	PIK3R1
ENSG00000150961	2152.05	-0.27338	0.0739145	7.06e-05	0.00114523	SEC24D
ENSG00000105327	937.318	0.36776	0.103327	7.09e-05	0.0011483	BBC3
ENSG00000144063	203.002	0.511769	0.151068	7.22e-05	0.00116923	MALL
ENSG00000122966	653.675	-0.296561	0.0813286	7.45e-05	0.00120402	CIT
ENSG00000087088	3423.69	0.31729	0.0874282	7.51e-05	0.00121327	BAX
ENSG00000164062	1387.84	0.32295	0.0893132	7.53e-05	0.00121416	APEH
ENSG00000106526	45.1652	0.894108	0.279529	7.52e-05	0.00121416	ACTR3C
ENSG00000178752	61.1176	0.79614	0.246703	7.57e-05	0.00121901	ERFE
ENSG00000178691	1004.1	-0.276644	0.0753056	7.58e-05	0.00121938	SUZ12
ENSG00000064545	625.987	0.397987	0.114302	7.68e-05	0.00123395	TMEM161A
ENSG00000177311	1467.72	-0.242414	0.0656866	7.7e-05	0.00123579	ZBTB38
ENSG00000158555	1335.22	0.358873	0.101121	7.7e-05	0.00123587	GDPD5
ENSG00000143190	316.551	-0.436657	0.126546	7.78e-05	0.00124731	POU2F1
ENSG00000107175	954.439	0.319456	0.0888744	7.87e-05	0.00126071	CREB3
ENSG00000102531	1632.36	-0.279621	0.0764542	7.92e-05	0.00126719	FNDC3A
ENSG00000102780	1287.52	-0.366073	0.103787	8e-05	0.00127871	DGKH
ENSG00000213316	9.75443	2.26393	0.726989	8.03e-05	0.00128147	LTC4S
ENSG00000163795	532.096	0.370211	0.105161	8.04e-05	0.00128225	ZNF513
ENSG00000151914	5593.03	-0.265701	0.0690309	8.13e-05	0.00129613	DST
ENSG00000152192	26.3443	1.53269	0.484759	8.16e-05	0.0012995	POU4F1
ENSG00000088766	178.315	0.539467	0.161519	8.17e-05	0.00129973	CRLS1
ENSG00000164125	3309.68	-0.314462	0.0873682	8.26e-05	0.00131269	GASK1B
ENSG00000075651	1935.77	-0.244286	0.0660561	8.39e-05	0.00133133	PLD1
ENSG00000161835	1724.55	0.34248	0.0964529	8.41e-05	0.00133373	TAMALIN
ENSG00000071794	315.048	-0.423661	0.123269	8.43e-05	0.00133493	HLTF
ENSG00000165219	1189.42	-0.27148	0.0743189	8.5e-05	0.00134467	GAPVD1
ENSG00000227500	1879.64	0.247191	0.0664076	8.54e-05	0.00134994	SCAMP4
ENSG00000082213	421.498	-0.34144	0.0965862	8.59e-05	0.00135743	C5orf22
ENSG00000101246	1150.48	0.320539	0.0897945	8.6e-05	0.00135775	ARFRP1
ENSG00000177595	1194.05	0.416175	0.120834	8.65e-05	0.00136358	PIDD1
ENSG00000140534	304.438	-0.406949	0.118181	8.78e-05	0.00138346	TICRR
ENSG00000150510	194.331	-0.53305	0.160494	8.93e-05	0.0014057	FAM124A
ENSG00000071894	3984.52	0.267391	0.0733445	8.98e-05	0.00141114	CPSF1
ENSG00000182087	4713.43	0.318067	0.0890207	9e-05	0.00141276	TMEM259
ENSG00000109189	480.485	-0.371458	0.106859	9.05e-05	0.0014176	USP46
ENSG00000164211	1937.34	-0.29853	0.0830882	9.05e-05	0.0014176	STARD4
ENSG00000157106	3165.19	-0.269011	0.0740874	9.05e-05	0.0014176	SMG1
ENSG00000168918	1288.64	-0.283076	0.0782911	9.1e-05	0.00142148	INPP5D
ENSG00000197457	79.3649	0.753505	0.236034	9.1e-05	0.00142148	STMN3
ENSG00000142227	646.706	0.496791	0.148316	9.1e-05	0.00142148	EMP3
ENSG00000253352	2872.65	-0.25744	0.0703683	9.13e-05	0.00142389	TUG1
ENSG00000062282	27.9425	1.23534	0.401642	9.25e-05	0.00144171	DGAT2
ENSG00000116731	1029.89	-0.271061	0.0746311	9.31e-05	0.00144957	PRDM2
ENSG00000184432	2451.69	-0.235532	0.0639118	9.35e-05	0.00145307	COPB2
ENSG00000124571	1344.41	-0.252164	0.0690346	9.35e-05	0.00145307	XPO5
ENSG00000103245	579.669	0.385108	0.111398	9.38e-05	0.00145555	CIAO3
ENSG00000112851	1226.85	-0.309927	0.0869137	9.4e-05	0.00145745	ERBIN
ENSG00000111424	25.8637	1.40065	0.455768	9.41e-05	0.00145745	VDR
ENSG00000162496	900.658	0.33924	0.0964748	9.49e-05	0.00146961	DHRS3
ENSG00000135951	28.0642	1.16263	0.375813	9.54e-05	0.00147048	TSGA10
ENSG00000170275	3077.66	0.254118	0.0696078	9.54e-05	0.00147048	CRTAP
ENSG00000080200	470.804	-0.387104	0.112293	9.52e-05	0.00147048	CRYBG3
ENSG00000131979	320.56	-0.378972	0.109546	9.54e-05	0.00147048	GCH1
ENSG00000142156	926.188	0.353539	0.101071	9.53e-05	0.00147048	COL6A1
ENSG00000214013	228.634	-0.417542	0.122655	9.58e-05	0.00147424	GANC
ENSG00000068137	604.043	0.349164	0.0996994	9.63e-05	0.00148049	PLEKHH3
ENSG00000109065	993.282	0.360051	0.103327	9.65e-05	0.0014835	NAT9
ENSG00000115183	2955.88	-0.247131	0.0677124	9.77e-05	0.00150043	TANC1
ENSG00000125991	2633.12	0.296562	0.0830208	9.9e-05	0.00151819	ERGIC3
ENSG00000126787	984.641	-0.282749	0.078729	9.92e-05	0.00151921	DLGAP5
ENSG00000086730	72.4773	0.75754	0.239265	9.93e-05	0.00151988	LAT2
ENSG00000100299	1232.35	0.368708	0.106348	9.94e-05	0.00152008	ARSA
ENSG00000132466	2669.37	-0.249746	0.0686713	0.000100843	0.00154015	ANKRD17
ENSG00000187134	73.1305	0.776004	0.247257	0.000100895	0.00154015	AKR1C1
ENSG00000115694	4729.13	0.213167	0.0574709	0.000101058	0.00154121	STK25
ENSG00000151276	1368.82	-0.282917	0.0788422	0.000101249	0.00154267	MAGI1
ENSG00000181104	7640.35	-0.252154	0.0693202	0.000101656	0.00154743	F2R
ENSG00000087303	712.208	-0.320408	0.0909344	0.000101834	0.00154871	NID2
ENSG00000117868	1733.66	0.248651	0.0681181	0.00010202	0.0015501	ESYT2
ENSG00000129515	1591.08	-0.316919	0.089737	0.00010225	0.00155215	SNX6
ENSG00000179218	34776	0.294453	0.0822117	0.000103524	0.00157003	CALR
ENSG00000127418	994.715	0.337451	0.0964326	0.000103808	0.00157288	FGFRL1
ENSG00000171634	1557.8	-0.317889	0.0901842	0.000104829	0.00158688	BPTF
ENSG00000159348	642.882	0.341304	0.097944	0.000105162	0.00159045	CYB5R1
ENSG00000099875	4133.27	0.275713	0.0768321	0.000105664	0.00159657	MKNK2
ENSG00000198677	2229.91	-0.258096	0.0713932	0.000106929	0.00161419	TTC37
ENSG00000161328	74.3168	0.716521	0.226532	0.000107052	0.00161456	LRRC56
ENSG00000107872	247.04	0.58764	0.183164	0.000108297	0.00163184	FBXL15
ENSG00000184922	199.691	0.482345	0.145735	0.000108491	0.00163325	FMNL1
ENSG00000131724	2285.16	0.267248	0.0743033	0.000109705	0.00165001	IL13RA1
ENSG00000178295	442.526	-0.35927	0.10407	0.00011	0.00165292	GEN1
ENSG00000104859	1420.63	0.338958	0.0974342	0.000110107	0.00165302	CLASRP
ENSG00000065526	2174.62	-0.215761	0.0587726	0.000111573	0.00167349	SPEN
ENSG00000164897	910.104	0.363712	0.105814	0.000111758	0.00167473	TMUB1
ENSG00000104805	5835.2	0.284248	0.0833697	0.000112197	0.00167978	NUCB1
ENSG00000167703	2238.66	0.275834	0.0770088	0.000112327	0.00168018	SLC43A2
ENSG00000185477	208.496	-0.466224	0.140848	0.000113735	0.00169969	GPRIN3
ENSG00000125877	807.062	0.302968	0.0862095	0.00011729	0.00175122	ITPA
ENSG00000125944	3564.47	-0.210763	0.0574904	0.000117784	0.00175699	HNRNPR
ENSG00000140465	1084.46	0.435398	0.130877	0.000118091	0.00175996	CYP1A1
ENSG00000159069	2363.83	0.295848	0.0838981	0.000118723	0.00176777	FBXW5
ENSG00000083520	1081.07	-0.272102	0.0761747	0.000118861	0.00176822	DIS3
ENSG00000198856	2696.48	0.254244	0.0708082	0.00011963	0.00177382	OSTC
ENSG00000130821	864.701	0.378522	0.111412	0.000119698	0.00177382	SLC6A8
ENSG00000164683	559.24	-0.310144	0.0878464	0.000119883	0.00177382	HEY1
ENSG00000165724	630.265	0.380678	0.111949	0.000119888	0.00177382	ZMYND19
ENSG00000105281	2408.34	0.258532	0.072154	0.000119747	0.00177382	SLC1A5
ENSG00000182871	19847.1	0.246296	0.0678638	0.000119393	0.00177382	COL18A1
ENSG00000113615	862.077	-0.308645	0.0881977	0.000120276	0.00177795	SEC24A
ENSG00000143771	984.582	0.337428	0.0976835	0.000120781	0.00178367	CNIH4
ENSG00000126903	548.794	0.360771	0.105763	0.000121182	0.00178367	SLC10A3
ENSG00000079102	438.394	-0.34459	0.100306	0.000120886	0.00178367	RUNX1T1
ENSG00000171320	243.887	-0.436947	0.131611	0.000121291	0.00178367	ESCO2
ENSG00000166123	598.866	0.322612	0.0928109	0.000121316	0.00178367	GPT2
ENSG00000125734	1119.64	0.281429	0.0794398	0.000121303	0.00178367	GPR108
ENSG00000076604	1174.91	0.297208	0.0845135	0.000121931	0.0017911	TRAF4
ENSG00000182621	402.146	-0.409929	0.122283	0.00012239	0.00179622	PLCB1
ENSG00000076382	703.789	-0.294629	0.0838073	0.000124221	0.00182146	SPAG5
ENSG00000124762	7192.4	0.359507	0.105252	0.000124599	0.00182537	CDKN1A
ENSG00000142961	346.403	-0.359358	0.105271	0.000125636	0.00183452	MOB3C
ENSG00000173273	901.887	-0.321498	0.0928121	0.000125615	0.00183452	TNKS
ENSG00000100558	98.783	0.809784	0.265515	0.000125672	0.00183452	PLEK2
ENSG00000154262	718.989	-0.453922	0.13757	0.00012564	0.00183452	ABCA6
ENSG00000162004	104.502	0.609588	0.192634	0.000126209	0.00184071	CCDC78
ENSG00000175147	11.2158	1.7154	0.57504	0.00012669	0.00184608	TMEM51-AS1
ENSG00000007866	101.912	0.601974	0.190713	0.000127495	0.00185616	TEAD3
ENSG00000102977	464.937	0.382907	0.113559	0.000127906	0.0018605	ACD
ENSG00000011028	1622.04	0.257051	0.072029	0.000128323	0.0018649	MRC2
ENSG00000137449	456.669	-0.343193	0.100209	0.000130454	0.00189251	CPEB2
ENSG00000179820	3294.97	0.228046	0.0630722	0.00013044	0.00189251	MYADM
ENSG00000004897	2026.29	-0.264823	0.0745889	0.000131735	0.0019094	CDC27
ENSG00000189308	259.825	-0.39236	0.117062	0.000133705	0.00193624	LIN54
ENSG00000159784	42.577	1.18114	0.39251	0.000134546	0.0019467	FAM131B
ENSG00000174996	1022.66	0.304013	0.0873811	0.000135103	0.00195302	KLC2
ENSG00000066933	652.086	-0.321181	0.0931511	0.000136847	0.00197649	MYO9A
ENSG00000144366	195.058	0.554667	0.174634	0.00013742	0.00198126	GULP1
ENSG00000124302	15.7303	1.56859	0.53936	0.00013733	0.00198126	CHST8
ENSG00000138757	3568.21	-0.27259	0.0774723	0.000137933	0.00198691	G3BP2
ENSG00000179546	52.2798	1.60829	0.529157	0.000138373	0.00199057	HTR1D
ENSG00000172493	2406.27	-0.255013	0.0722128	0.00013843	0.00199057	AFF1
ENSG00000169607	273.076	-0.400851	0.120288	0.00013989	0.0020098	CKAP2L
ENSG00000150403	2274.27	0.230059	0.0641321	0.000141301	0.0020282	TMCO3
ENSG00000167460	16447.2	-0.280192	0.0823192	0.000141419	0.0020282	TPM4
ENSG00000187266	293.846	0.389393	0.116884	0.000142338	0.0020396	EPOR
ENSG00000185236	1848.29	0.253918	0.0714782	0.000142979	0.00204699	RAB11B
ENSG00000114923	33.3078	1.5563	0.540639	0.00014392	0.00205867	SLC4A3
ENSG00000132522	98.613	0.693074	0.226267	0.000144223	0.00206119	GPS2
ENSG00000157379	425.435	0.394324	0.118574	0.000144496	0.0020633	DHRS1
ENSG00000128645	185.948	0.532521	0.167694	0.000144886	0.00206526	HOXD1
ENSG00000181830	932.126	0.282561	0.0810348	0.000144812	0.00206526	SLC35C1
ENSG00000067182	2798.21	0.249082	0.0702646	0.000146356	0.00208439	TNFRSF1A
ENSG00000185825	3880.69	0.311689	0.0909147	0.000146897	0.00209029	BCAP31
ENSG00000147202	606.288	-0.295825	0.085332	0.000147251	0.0020935	DIAPH2
ENSG00000162702	538.383	-0.361329	0.107621	0.000149406	0.0021223	ZNF281
ENSG00000244300	325.776	0.389188	0.117192	0.000150164	0.00213052	GATA2-AS1
ENSG00000111817	482.528	0.494773	0.155123	0.000150245	0.00213052	DSE
ENSG00000090975	1557.1	0.260344	0.0738136	0.000150477	0.00213195	PITPNM2
ENSG00000226950	486.039	0.403321	0.122375	0.00015364	0.002173	DANCR
ENSG00000071655	1854.17	0.257103	0.0733592	0.000153612	0.002173	MBD3
ENSG00000135476	715.105	-0.31068	0.0906545	0.000153869	0.00217436	ESPL1
ENSG00000163346	2454.35	0.279267	0.0802236	0.000154657	0.00217985	PBXIP1
ENSG00000124006	891.67	0.381096	0.114711	0.000154445	0.00217985	OBSL1
ENSG00000012983	1543.19	-0.248233	0.0704497	0.000154598	0.00217985	MAP4K5
ENSG00000016391	15.983	1.42572	0.490684	0.000155542	0.00218759	CHDH
ENSG00000148399	758.27	0.294497	0.0852833	0.000155369	0.00218759	DPH7
ENSG00000105607	529.964	0.320993	0.0942525	0.000155607	0.00218759	GCDH
ENSG00000137463	161.132	1.01263	0.340007	0.000156684	0.00220083	MGARP
ENSG00000129038	99.7935	1.01657	0.344831	0.000157324	0.00220793	LOXL1
ENSG00000100911	1862.23	-0.275851	0.0796371	0.000158446	0.00222177	PSME2
ENSG00000139899	140.705	0.674717	0.221152	0.000161907	0.00226836	CBLN3
ENSG00000125505	4023.1	0.215538	0.0602474	0.000162152	0.00226985	MBOAT7
ENSG00000178695	11179.7	-0.348151	0.103788	0.000162794	0.00227689	KCTD12
ENSG00000139687	1159.17	-0.308896	0.0903738	0.000162939	0.00227698	RB1
ENSG00000101350	939.282	-0.336691	0.0998592	0.000163863	0.00228793	KIF3B
ENSG00000135631	2268.72	0.235202	0.066441	0.000164973	0.00230147	RAB11FIP5
ENSG00000165806	862.641	-0.327977	0.0970418	0.000165758	0.00231045	CASP7
ENSG00000170791	477.311	0.34681	0.103746	0.0001673	0.00232996	CHCHD7
ENSG00000138829	2002.69	-0.542	0.173074	0.000168328	0.00234228	FBN2
ENSG00000120802	1729.53	-0.257798	0.0758474	0.000168931	0.00234867	TMPO
ENSG00000116857	818.492	0.339682	0.102078	0.000170897	0.00237091	TMEM9
ENSG00000096060	2289.64	-0.291621	0.0849947	0.000170898	0.00237091	FKBP5
ENSG00000148396	3045.52	-0.20526	0.0573558	0.000170966	0.00237091	SEC16A
ENSG00000168993	100.941	0.847106	0.284358	0.000171352	0.00237424	CPLX1
ENSG00000254503	10.1289	-2.03448	0.691738	0.000171496	0.00237424
ENSG00000137460	59.675	0.718185	0.238619	0.000172012	0.00237938	FHDC1
ENSG00000198585	1409.05	-0.224695	0.0634775	0.000172602	0.0023828	NUDT16
ENSG00000118412	530.848	-0.367153	0.110862	0.000172696	0.0023828	CASP8AP2
ENSG00000175305	146.656	-0.509161	0.161887	0.000172649	0.0023828	CCNE2
ENSG00000270647	4711.1	-0.180494	0.0499528	0.000174695	0.00240835	TAF15
ENSG00000170638	1338.75	0.276921	0.0803531	0.000174999	0.00241051	TRABD
ENSG00000038219	1229.38	-0.247643	0.0707962	0.000175286	0.00241243	BOD1L1
ENSG00000182504	224.291	-0.447587	0.139846	0.000175611	0.00241487	CEP97
ENSG00000008735	133.723	0.589862	0.192438	0.00017623	0.00242136	MAPK8IP2
ENSG00000114541	1473.95	-0.281091	0.081781	0.000177231	0.00243306	FRMD4B
ENSG00000197535	2792.59	-0.240813	0.0686582	0.000178419	0.00244731	MYO5A
ENSG00000115310	16113.1	0.211133	0.0590466	0.000179262	0.00245682	RTN4
ENSG00000128641	2141.7	-0.23854	0.0679933	0.000179503	0.00245806	MYO1B
ENSG00000142867	904.832	-0.352458	0.106181	0.000180543	0.00246998	BCL10
ENSG00000149639	1639.26	-0.265441	0.0766703	0.000180675	0.00246998	SOGA1
ENSG00000113657	3010.54	-0.271571	0.0787279	0.000181045	0.00247297	DPYSL3
ENSG00000073756	549.838	-0.383885	0.117369	0.000182115	0.00248551	PTGS2
ENSG00000136378	3787.38	0.246666	0.0712667	0.000183257	0.00249902	ADAMTS7
ENSG00000158828	289.855	0.41069	0.126882	0.000183423	0.0024992	PINK1
ENSG00000089327	1928.22	0.312162	0.0921603	0.000183719	0.00250115	FXYD5
ENSG00000167962	1712.05	0.231206	0.065902	0.000184676	0.00251169	ZNF598
ENSG00000101365	1160.26	0.270225	0.0784244	0.000184801	0.00251169	IDH3B
ENSG00000090020	2015.84	0.210868	0.0594167	0.000185121	0.002512	SLC9A1
ENSG00000095203	17.4858	1.33848	0.470011	0.000185131	0.002512	EPB41L4B
ENSG00000136813	3019.03	-0.201015	0.0563774	0.000185408	0.00251369	ECPAS
ENSG00000060140	382.102	0.418991	0.129945	0.000186351	0.00252438	STYK1
ENSG00000070413	2037.05	0.276272	0.0804986	0.000187045	0.00253168	DGCR2
ENSG00000077616	52.1098	-1.08921	0.377515	0.000187834	0.00254026	NAALAD2
ENSG00000117906	2236.69	0.298546	0.0880563	0.000191349	0.00258442	RCN2
ENSG00000185504	1445.76	0.28934	0.0849294	0.000191415	0.00258442	FAAP100
ENSG00000203797	47.9953	-0.822751	0.282862	0.000193312	0.00260788	DDO
ENSG00000185269	13.1485	1.57164	0.562334	0.000193675	0.00261062	NOTUM
ENSG00000137936	1019.09	0.26245	0.0759364	0.000194329	0.00261729	BCAR3
ENSG00000164403	493.528	0.361661	0.110204	0.000198513	0.00267144	SHROOM1
ENSG00000141577	522.625	0.331853	0.0998172	0.000198723	0.00267206	CEP131
ENSG00000179855	159.656	-0.53397	0.17361	0.000199269	0.0026772	GIPC3
ENSG00000130038	271.981	-0.401784	0.125117	0.00020435	0.00274322	CRACR2A
ENSG00000105851	94.7385	-0.806108	0.276156	0.000205502	0.00275643	PIK3CG
ENSG00000171812	318.895	0.452803	0.143922	0.000206345	0.00276546	COL8A2
ENSG00000153922	1252.22	-0.304647	0.0907372	0.000207113	0.00277348	CHD1
ENSG00000171132	619.39	-0.345584	0.105179	0.000208634	0.00279156	PRKCE
ENSG00000099904	3091.53	0.276616	0.0812601	0.00020994	0.00280675	ZDHHC8
ENSG00000196576	6628.95	0.244439	0.0707296	0.000211265	0.00282215	PLXNB2
ENSG00000074842	4203.06	0.346853	0.105582	0.000212429	0.00283539	MYDGF
ENSG00000021776	1072.39	-0.283376	0.0835068	0.000212803	0.00283806	AQR
ENSG00000198642	825.142	-0.293011	0.0870646	0.000214326	0.00285605	KLHL9
ENSG00000242612	382.771	0.372477	0.115214	0.000215919	0.00287494	DECR2
ENSG00000023171	259.463	0.400914	0.125298	0.000217397	0.00289227	GRAMD1B
ENSG00000091879	8976.17	-0.269047	0.0797326	0.000218795	0.00290846	ANGPT2
ENSG00000183971	92.2452	0.649145	0.21953	0.00021897	0.00290846	NPW
ENSG00000136235	24.8302	-1.24874	0.445259	0.000219975	0.00291916	GPNMB
ENSG00000276293	1688.55	-0.237129	0.0685687	0.000220241	0.00291916	PIP4K2B
ENSG00000197296	314.655	0.379956	0.117953	0.000220489	0.00291916	FITM2
ENSG00000072071	589.125	0.33867	0.102934	0.000220344	0.00291916	ADGRL1
ENSG00000142552	2148.39	0.331652	0.100946	0.00022109	0.00292475	RCN3
ENSG00000182472	72.3714	0.743379	0.25545	0.00022162	0.00292939	CAPN12
ENSG00000181444	356.964	0.406803	0.127675	0.000224498	0.00296504	ZNF467
ENSG00000107404	1308.28	0.299173	0.0891074	0.000226478	0.00298878	DVL1
ENSG00000109458	491.156	-0.369801	0.114623	0.000227011	0.0029934	GAB1
ENSG00000169118	635.702	-0.284087	0.0844404	0.000227938	0.00300321	CSNK1G1
ENSG00000173145	606.813	-0.330906	0.100745	0.0002286	0.0030095	NOC3L
ENSG00000162434	5261.23	-0.223659	0.0646031	0.000229139	0.00301418	JAK1
ENSG00000175054	792.038	-0.276817	0.081754	0.000231592	0.00304399	ATR
ENSG00000166747	1858.95	-0.236854	0.0690109	0.000232117	0.00304844	AP1G1
ENSG00000189410	198.122	0.452234	0.145116	0.000232726	0.00305399	SH2D5
ENSG00000172661	1441.49	-0.216349	0.0622472	0.000234166	0.00307043	WASHC2C
ENSG00000147676	31.3214	2.83092	0.894806	0.000235552	0.00308612	MAL2
ENSG00000116830	765.831	-0.286536	0.0855432	0.000236391	0.00309465	TTF2
ENSG00000085491	923.942	-0.286183	0.0853561	0.000236816	0.00309525	SLC25A24
ENSG00000125676	1383.23	-0.262802	0.0774832	0.000236801	0.00309525	THOC2
ENSG00000112414	2571.6	0.27414	0.0812496	0.000238031	0.00310865	ADGRG6
ENSG00000105810	1000.81	-0.349716	0.107974	0.000240899	0.00314359	CDK6
ENSG00000125449	298.591	0.407977	0.129618	0.000242193	0.00315797	ARMC7
ENSG00000180370	3084.7	-0.250017	0.0734845	0.000246501	0.00321158	PAK2
ENSG00000065060	733.202	-0.289649	0.0870872	0.000249011	0.0032417	UHRF1BP1
ENSG00000137076	13658.1	-0.168576	0.0476903	0.000249429	0.00324456	TLN1
ENSG00000162300	180.929	0.4929	0.16226	0.000250081	0.00324787	ZFPL1
ENSG00000141367	9774.15	-0.200623	0.057586	0.000249928	0.00324787	CLTC
ENSG00000151116	400.476	-0.394367	0.124369	0.000250437	0.00324992	UEVLD
ENSG00000165233	838.346	0.291529	0.0881283	0.000253368	0.00328535	CARD19
ENSG00000178074	287.543	-0.382952	0.120705	0.000256059	0.00331761	C2orf69
ENSG00000138385	2067.83	-0.257648	0.0759704	0.000256738	0.00332379	SSB
ENSG00000085832	1397.71	-0.255474	0.0756183	0.000257076	0.0033238	EPS15
ENSG00000149311	1536.6	-0.299635	0.0907434	0.000257349	0.0033238	ATM
ENSG00000154864	4504.51	-0.258396	0.0766038	0.000257287	0.0033238	PIEZO2
ENSG00000080709	179.263	0.512649	0.169951	0.000257562	0.00332393	KCNN2
ENSG00000288920	416.312	0.476444	0.15622	0.000261498	0.00337207	RPSAP58
ENSG00000143322	2712.08	-0.250631	0.0741573	0.000262027	0.00337623	ABL2
ENSG00000130449	848.501	-0.343008	0.106385	0.000263448	0.00339187	ZSWIM6
ENSG00000135913	153.635	-0.527645	0.176641	0.000267543	0.00344153	USP37
ENSG00000136861	1127.2	-0.232132	0.0681434	0.000267726	0.00344153	CDK5RAP2
ENSG00000123473	449.421	-0.326824	0.100724	0.00026812	0.00344389	STIL
ENSG00000186594	1153.86	0.286842	0.0865466	0.000269206	0.00345446	MIR22HG
ENSG00000218891	500.241	0.347536	0.108217	0.000269365	0.00345446	ZNF579
ENSG00000131238	2937.4	0.246997	0.0730641	0.000272176	0.00348504	PPT1
ENSG00000135655	974.643	-0.25503	0.0756665	0.000272049	0.00348504	USP15
ENSG00000277443	13821.8	-0.19245	0.0563675	0.000272838	0.0034908	MARCKS
ENSG00000113763	144.777	0.456769	0.149493	0.000275387	0.00352065	UNC5A
ENSG00000138778	899.19	-0.307185	0.0939986	0.000278284	0.00355491	CENPE
ENSG00000120725	873.353	0.294975	0.0897565	0.000280173	0.00357068	SIL1
ENSG00000120265	1345.02	0.295862	0.0898861	0.000279988	0.00357068	PCMT1
ENSG00000122378	6324.34	-0.226666	0.0664556	0.000279857	0.00357068	PRXL2A
ENSG00000099797	1125.32	0.315922	0.0972714	0.000282482	0.0035973	TECR
ENSG00000147174	92.4817	0.655523	0.228669	0.000285246	0.00362968	GCNA
ENSG00000071462	1415.88	0.259739	0.0777685	0.00028669	0.00364522	BUD23
ENSG00000163029	1231.87	-0.23345	0.068609	0.000287341	0.00365066	SMC6
ENSG00000157870	2099.69	0.265261	0.0795749	0.000287833	0.00365408	PRXL2B
ENSG00000100908	288.489	0.434743	0.14224	0.000292697	0.00371295	EMC9
ENSG00000198589	1309.03	0.273516	0.0826121	0.000298059	0.00377803	LRBA
ENSG00000159459	831.239	-0.261645	0.0785771	0.0003024	0.00382686	UBR1
ENSG00000168701	391.892	0.367697	0.117128	0.000302167	0.00382686	TMEM208
ENSG00000277511	17.232	-1.33458	0.501402	0.000302613	0.00382686
ENSG00000157514	510.309	0.437696	0.143157	0.000304597	0.00384898	TSC22D3
ENSG00000147804	126.74	0.548257	0.187753	0.000307491	0.00388254	SLC39A4
ENSG00000157168	902.112	0.391776	0.126191	0.000309141	0.00389737	NRG1
ENSG00000132581	663.704	0.314037	0.0974459	0.000308923	0.00389737	SDF2
ENSG00000178385	167.39	-0.465651	0.154519	0.000310085	0.00390626	PLEKHM3
ENSG00000234741	3323.66	0.211539	0.0622701	0.000310614	0.00390991	GAS5
ENSG00000169026	306.219	0.472597	0.157545	0.000311345	0.0039161	SLC49A3
ENSG00000174939	31.4481	1.05066	0.392516	0.000311872	0.00391972	ASPHD1
ENSG00000013016	176.117	-0.482055	0.161618	0.000312644	0.0039264	EHD3
ENSG00000130513	8136.95	0.311837	0.0966472	0.000314244	0.00394347	GDF15
ENSG00000044446	420.288	0.341832	0.107833	0.000315321	0.00395396	PHKA2
ENSG00000114019	2252.98	-0.207162	0.0607411	0.000316907	0.0039708	AMOTL2
ENSG00000005483	1408.18	-0.26117	0.0795311	0.000317629	0.0039768	KMT2E
ENSG00000081923	1497.62	0.247228	0.0741129	0.000318882	0.00398944	ATP8B1
ENSG00000124151	1090.12	-0.257177	0.0775856	0.000319191	0.00399025	NCOA3
ENSG00000171621	929.895	-0.281341	0.0860329	0.000319728	0.00399087	SPSB1
ENSG00000138411	1927.56	-0.261613	0.0790647	0.000319559	0.00399087	HECW2
ENSG00000142330	1035.36	0.323933	0.101225	0.000320767	0.00400079	CAPN10
ENSG00000054118	3855.86	-0.172092	0.0501955	0.000321772	0.00400721	THRAP3
ENSG00000205302	866.824	-0.317611	0.0990719	0.000321659	0.00400721	SNX2
ENSG00000210164	27.6341	1.3709	0.519737	0.000323398	0.0040244	MT-TG
ENSG00000169231	439.829	0.421369	0.138169	0.000324022	0.0040291	THBS3
ENSG00000039560	8261.77	-0.186469	0.0543203	0.000328854	0.00408211	RAI14
ENSG00000124177	847.97	-0.251025	0.0756302	0.000329033	0.00408211	CHD6
ENSG00000099992	206.473	0.462257	0.154784	0.00032874	0.00408211	TBC1D10A
ENSG00000197375	152.497	0.482833	0.162605	0.0003305	0.00409719	SLC22A5
ENSG00000170891	342.937	0.350925	0.111757	0.000331164	0.00410232	CYTL1
ENSG00000196196	94.3454	0.626214	0.221663	0.000334045	0.00413488	HRCT1
ENSG00000134900	1343.9	-0.269776	0.0822962	0.000335175	0.00414573	TPP2
ENSG00000170759	4640.24	-0.246169	0.0741477	0.000336393	0.00415766	KIF5B
ENSG00000134602	92.2621	1.6981	0.607609	0.000337545	0.00416875	STK26
ENSG00000125845	637.292	-0.270439	0.0826367	0.000339705	0.00419225	BMP2
ENSG00000183291	2339.61	0.283674	0.0873173	0.000340182	0.00419497	SELENOF
ENSG00000155760	33.6952	0.914122	0.339439	0.000340449	0.00419512	FZD7
ENSG00000137145	800.556	-0.261689	0.0793668	0.000340915	0.0041977	DENND4C
ENSG00000135063	790.952	0.38404	0.124413	0.000341863	0.0042062	FAM189A2
ENSG00000080608	1178.81	-0.243357	0.07333	0.000342866	0.00421461	PUM3
ENSG00000166025	1536.38	-0.265579	0.0814609	0.000343062	0.00421461	AMOTL1
ENSG00000121621	153.644	-0.469086	0.157844	0.000345117	0.00423668	KIF18A
ENSG00000166164	1013.63	-0.293945	0.0910206	0.00034819	0.00427121	BRD7
ENSG00000117308	737.188	0.287903	0.0890547	0.00035198	0.00430535	GALE
ENSG00000154175	4056.08	0.218691	0.0650422	0.000351955	0.00430535	ABI3BP
ENSG00000149289	660.727	-0.332572	0.105359	0.000352026	0.00430535	ZC3H12C
ENSG00000186994	1822.94	0.285367	0.088086	0.000351594	0.00430535	KANK3
ENSG00000077254	1294.01	-0.218169	0.0649013	0.000352315	0.00430567	USP33
ENSG00000138767	923.825	-0.279161	0.0860325	0.000353766	0.00432017	CNOT6L
ENSG00000134243	801.724	0.299326	0.0932554	0.000355104	0.00433328	SORT1
ENSG00000102312	212.178	0.529904	0.183202	0.000356378	0.00434234	PORCN
ENSG00000173918	293.327	0.421431	0.13966	0.000356138	0.00434234	C1QTNF1
ENSG00000247556	1381.68	-0.26028	0.07946	0.000357458	0.00435227	OIP5-AS1
ENSG00000146414	220.632	-0.411502	0.135976	0.000360402	0.00438158	SHPRH
ENSG00000135596	1836.67	0.331487	0.105475	0.000360219	0.00438158	MICAL1
ENSG00000105726	1633.51	0.282502	0.087296	0.000362742	0.00440676	ATP13A1
ENSG00000174501	153.518	-0.60018	0.212272	0.000363928	0.004417	ANKRD36C
ENSG00000108784	1007.06	0.297548	0.0928037	0.000364124	0.004417	NAGLU
ENSG00000175550	2297.59	0.375876	0.122336	0.000369171	0.00447489	DRAP1
ENSG00000197530	1303.68	0.383032	0.125124	0.00037105	0.00449102	MIB2
ENSG00000111907	38.8549	0.828262	0.307378	0.000371029	0.00449102	TPD52L1
ENSG00000145050	2461.46	0.278505	0.0861782	0.000375237	0.00453055	MANF
ENSG00000163430	11850.3	0.205054	0.0610767	0.000375423	0.00453055	FSTL1
ENSG00000245910	615.903	0.316053	0.099935	0.000374821	0.00453055	SNHG6
ENSG00000170558	681.165	0.483242	0.165172	0.000375231	0.00453055	CDH2
ENSG00000165591	12.2443	1.45295	0.558468	0.000375892	0.00453286	FAAH2
ENSG00000205213	115.462	0.665621	0.239296	0.000376379	0.0045354	LGR4
ENSG00000134873	25.1949	1.10459	0.41812	0.000377986	0.00455141	CLDN10
ENSG00000074582	822.946	0.275442	0.0853596	0.000379154	0.00456212	BCS1L
ENSG00000105364	810.859	0.326884	0.104336	0.000381217	0.00458357	MRPL4
ENSG00000198252	744.11	-0.283595	0.0881973	0.000382834	0.00459963	STYX
ENSG00000198286	775.725	0.360085	0.116828	0.00038314	0.00459993	CARD11
ENSG00000115020	1067.82	-0.265363	0.0816376	0.000384074	0.00460777	PIKFYVE
ENSG00000102471	551.592	0.298232	0.0933997	0.000384736	0.00461233	NDFIP2
ENSG00000164896	1546.29	0.284146	0.088499	0.000386985	0.00463325	FASTK
ENSG00000165417	936.019	-0.297355	0.0933141	0.000387048	0.00463325	GTF2A1
ENSG00000186377	85.2568	0.711576	0.261279	0.000388585	0.00464824	CYP4X1
ENSG00000128311	539.347	0.371098	0.121302	0.000389389	0.00465447	TST
ENSG00000198835	80.6357	0.652627	0.23751	0.000390223	0.00466054	GJC2
ENSG00000168071	43.0685	0.779974	0.289207	0.000390467	0.00466054	CCDC88B
ENSG00000103502	1410.07	0.310489	0.0981971	0.00039201	0.00467555	CDIPT
ENSG00000144746	3099.93	0.240568	0.0731562	0.00039294	0.00468323	ARL6IP5
ENSG00000113555	1208.54	-0.251005	0.0766756	0.000394897	0.00470313	PCDH12
ENSG00000187556	23.0791	1.19296	0.458166	0.00039702	0.00472498	NANOS3
ENSG00000106003	477.533	0.347429	0.11258	0.00039797	0.00473283	LFNG
ENSG00000124795	2455.68	-0.280506	0.0874649	0.000400219	0.00475613	DEK
ENSG00000131386	332.357	-0.407355	0.136348	0.00040332	0.0047895	GALNT15
ENSG00000266028	2167.9	-0.240668	0.073409	0.00040362	0.00478959	SRGAP2
ENSG00000077097	2916.75	-0.227006	0.0687488	0.000408277	0.00484134	TOP2B
ENSG00000125637	16.7444	1.26456	0.494951	0.000413171	0.00489582	PSD4
ENSG00000115808	931.994	-0.282954	0.0885864	0.000416091	0.00492686	STRN
ENSG00000233101	115.787	-0.679983	0.249713	0.000417049	0.00493462	HOXB-AS3
ENSG00000164078	39.9995	0.934559	0.358226	0.000418338	0.0049463	MST1R
ENSG00000145358	89.3931	0.559648	0.19926	0.000419943	0.0049617	DDIT4L
ENSG00000105136	255.75	0.450118	0.153599	0.000421018	0.0049708	ZNF419
ENSG00000184384	378.148	-0.401858	0.134355	0.000421429	0.00497208	MAML2
ENSG00000101181	576.696	0.310019	0.0986915	0.00042238	0.00497971	MTG2
ENSG00000131023	659.457	-0.330137	0.106452	0.000424329	0.00499908	LATS1
ENSG00000198858	1260.01	0.283164	0.0888572	0.000425237	0.00500618	R3HDM4
ENSG00000146463	1431.62	-0.236979	0.0737677	0.000426287	0.00501492	ZMYM4
ENSG00000157593	1170.22	0.259476	0.0803095	0.000427153	0.0050215	SLC35B2
ENSG00000139641	5709.92	0.188349	0.0559646	0.000427906	0.00502674	ESYT1
ENSG00000118193	399.515	-0.356831	0.116723	0.000428996	0.00503593	KIF14
ENSG00000176248	1544.73	0.251366	0.0775394	0.000432329	0.00507142	ANAPC2
ENSG00000173267	612.112	0.355166	0.116317	0.000433392	0.00508024	SNCG
ENSG00000074800	27187.2	0.278524	0.0872422	0.000434089	0.00508478	ENO1
ENSG00000137275	972.421	-0.237206	0.072777	0.000439315	0.00514231	RIPK1
ENSG00000152332	1931.39	-0.301276	0.0959054	0.000439724	0.00514342	UHMK1
ENSG00000166446	1189.89	-0.246515	0.0760419	0.00044116	0.00515285	CDYL2
ENSG00000183077	585.926	0.319621	0.102716	0.000441082	0.00515285	AFMID
ENSG00000244187	194.621	0.561875	0.20227	0.000446129	0.00520718	TMEM141
ENSG00000143970	958.647	-0.264508	0.0822277	0.000446646	0.00520949	ASXL2
ENSG00000111880	344.78	-0.331342	0.107646	0.000447676	0.00521778	RNGTT
ENSG00000136449	20.3369	1.25072	0.491027	0.000449792	0.00523872	MYCBPAP
ENSG00000130653	157.614	0.544918	0.194266	0.000451696	0.00525716	PNPLA7
ENSG00000115307	2290.2	0.260641	0.0811972	0.000452876	0.00526714	AUP1
ENSG00000183386	647.134	-0.335879	0.109484	0.000455822	0.00529763	FHL3
ENSG00000135749	103.636	0.895021	0.338355	0.000456147	0.00529765	PCNX2
ENSG00000115935	827.364	-0.296534	0.0945749	0.000458918	0.00532605	WIPF1
ENSG00000065183	952.014	-0.310819	0.0999123	0.000459997	0.00533479	WDR3
ENSG00000143183	1105.55	0.322287	0.104302	0.000463114	0.00536714	TMCO1
ENSG00000173156	279.03	0.453732	0.157217	0.000464626	0.00538085	RHOD
ENSG00000072571	401.897	-0.310402	0.0998719	0.00046616	0.0053948	HMMR
ENSG00000197183	2735.4	-0.226531	0.0693991	0.000466501	0.00539493	NOL4L
ENSG00000146904	69.3992	0.763212	0.290515	0.000473187	0.00546838	EPHA1
ENSG00000134802	932.468	0.291513	0.0929994	0.000476039	0.00549746	SLC43A3
ENSG00000073417	1206.64	-0.278501	0.088015	0.000476545	0.00549943	PDE8A
ENSG00000178919	19.9513	1.20301	0.486537	0.000482823	0.00556794	FOXE1
ENSG00000214814	11.0429	-1.39308	0.562259	0.000484281	0.00558082	FER1L6
ENSG00000124145	1585.26	0.269949	0.0851306	0.000484662	0.00558129	SDC4
ENSG00000143493	397.839	-0.327592	0.10684	0.000487754	0.00561295	INTS7
ENSG00000043143	820.215	-0.264161	0.0832572	0.000493645	0.00567674	JADE2
ENSG00000181722	46.8449	-0.724666	0.275371	0.000494967	0.00568794	ZBTB20
ENSG00000135048	3551.52	-0.234266	0.0732854	0.000495537	0.0056905	CEMIP2
ENSG00000242516	70.6354	0.616555	0.228189	0.00049908	0.00572717	LINC00960
ENSG00000165915	2470.71	0.262987	0.082792	0.000501512	0.00575104	SLC39A13
ENSG00000052795	458.812	-0.377055	0.126951	0.000502704	0.00575445	FNIP2
ENSG00000137807	744.35	-0.291115	0.0934952	0.000502729	0.00575445	KIF23
ENSG00000167601	3477.16	0.294729	0.0949436	0.000502864	0.00575445	AXL
ENSG00000068878	2390.41	-0.200573	0.0609923	0.00050367	0.00575965	PSME4
ENSG00000130309	6748.72	0.19403	0.0587098	0.000504025	0.00575968	COLGALT1
ENSG00000163399	5841.57	0.20686	0.0630661	0.000504393	0.00575987	ATP1A1
ENSG00000143224	413.336	0.347195	0.115008	0.000505107	0.00575998	PPOX
ENSG00000244486	533.687	0.316952	0.103215	0.000504845	0.00575998	SCARF2
ENSG00000104774	1711.63	0.24389	0.0760176	0.000505501	0.00576046	MAN2B1
ENSG00000103404	816.38	-0.300765	0.0968943	0.000506254	0.00576502	USP31
ENSG00000106299	924.377	-0.304109	0.0982881	0.000507309	0.00577302	WASL
ENSG00000153904	1907.65	-0.28535	0.0912576	0.000508455	0.00578205	DDAH1
ENSG00000198576	27.3713	0.983436	0.389733	0.000511215	0.00580535	ARC
ENSG00000075218	726.278	-0.270295	0.0856805	0.000511023	0.00580535	GTSE1
ENSG00000108510	1297.61	-0.242214	0.0761215	0.000512495	0.00581586	MED13
ENSG00000027697	1253.22	0.203376	0.0622154	0.000514654	0.00583631	IFNGR1
ENSG00000128274	883.218	0.301131	0.0972911	0.000515524	0.00584213	A4GALT
ENSG00000171241	760.267	-0.334624	0.110541	0.000519714	0.00588553	SHCBP1
ENSG00000163625	2056.85	-0.219578	0.0676397	0.00052135	0.00589998	WDFY3
ENSG00000077238	1701.1	0.208466	0.0638905	0.000523083	0.0059155	IL4R
ENSG00000118873	1028.04	-0.26625	0.0843158	0.000526103	0.00593767	RAB3GAP2
ENSG00000177685	453.73	0.382235	0.129747	0.000525513	0.00593767	CRACR2B
ENSG00000137857	59.0774	0.671507	0.253548	0.000526132	0.00593767	DUOX1
ENSG00000129195	274.73	-0.458512	0.161331	0.000526499	0.00593772	PIMREG
ENSG00000082781	2668.37	0.261462	0.082722	0.000529617	0.00596877	ITGB5
ENSG00000071539	610.408	-0.26046	0.0825661	0.000530572	0.00597542	TRIP13
ENSG00000116209	2228.86	0.271169	0.0862646	0.000531345	0.00598	TMEM59
ENSG00000101294	3192.17	0.218467	0.0674022	0.00053219	0.0059854	HM13
ENSG00000177485	604.168	-0.344242	0.114466	0.000532646	0.00598642	ZBTB33
ENSG00000130758	582.187	0.331459	0.109511	0.000539458	0.00605882	MAP3K10
ENSG00000100490	201.106	-0.401713	0.138188	0.000541205	0.00607426	CDKL1
ENSG00000054523	1621.89	-0.218128	0.0674445	0.000547843	0.00614456	KIF1B
ENSG00000187961	1068.99	0.36122	0.121561	0.000548332	0.00614582	KLHL17
ENSG00000026508	1455.26	0.323621	0.107002	0.000549033	0.00614947	CD44
ENSG00000134825	853.84	0.419063	0.145831	0.000555427	0.00621683	TMEM258
ENSG00000102189	1299.17	-0.235825	0.0738066	0.00055636	0.00622302	EEA1
ENSG00000247596	1063.68	0.324075	0.106978	0.000562245	0.00628405	TWF2
ENSG00000198015	765.524	-0.277638	0.0892446	0.000562585	0.00628405	MRPL42
ENSG00000161036	587.675	0.333602	0.111457	0.000570111	0.00636378	LRWD1
ENSG00000143702	3383.43	-0.237817	0.0746442	0.000573654	0.00639614	CEP170
ENSG00000087470	1943.94	-0.209859	0.064834	0.000573792	0.00639614	DNM1L
ENSG00000146828	1724.27	0.262726	0.0832593	0.000574954	0.00640473	SLC12A9
ENSG00000059758	2540.36	-0.228471	0.0713123	0.000575886	0.00641074	CDK17
ENSG00000148248	6530.65	0.221201	0.0691189	0.000578492	0.00643101	SURF4
ENSG00000100612	511.011	0.288552	0.0936503	0.000578255	0.00643101	DHRS7
ENSG00000102466	68.8365	-0.593505	0.22347	0.000580568	0.00644971	FGF14
ENSG00000128923	441.306	-0.377073	0.12907	0.000583896	0.00648227	MINDY2
ENSG00000168807	2893.58	-0.227678	0.0712157	0.000586687	0.00650884	SNTB2
ENSG00000149187	2894.42	-0.191215	0.0586095	0.000587831	0.00651712	CELF1
ENSG00000115525	187.606	-0.416772	0.145424	0.000591	0.00654781	ST3GAL5
ENSG00000124486	3126.31	-0.213409	0.066627	0.000595861	0.0065972	USP9X
ENSG00000042493	700.265	0.453356	0.161999	0.000596744	0.00660252	CAPG
ENSG00000127561	68.6419	0.569342	0.212935	0.000597282	0.006604	SYNGR3
ENSG00000060749	945.944	-0.267101	0.0858861	0.000599037	0.00661894	QSER1
ENSG00000085831	82.6634	0.621242	0.237451	0.000604818	0.0066733	TTC39A
ENSG00000163872	1621.48	-0.229987	0.072718	0.000604724	0.0066733	YEATS2
ENSG00000164073	351.372	0.367846	0.125512	0.00060522	0.0066733	MFSD8
ENSG00000062194	1095.05	-0.229572	0.0721657	0.000605588	0.0066733	GPBP1
ENSG00000090674	633.136	0.319337	0.105744	0.000606348	0.00667717	MCOLN1
ENSG00000175395	144.817	-0.510199	0.186246	0.000609963	0.00671246	ZNF25
ENSG00000054148	768.277	0.336272	0.113069	0.000614236	0.00675495	PHPT1
ENSG00000127419	315.208	0.40601	0.141771	0.000614822	0.00675685	TMEM175
ENSG00000142945	595.999	-0.331455	0.11133	0.000616303	0.00676858	KIF2C
ENSG00000167123	1422.64	0.259554	0.0831614	0.000617066	0.00677242	CERCAM
ENSG00000198324	506.542	0.32841	0.109392	0.000619744	0.00679725	PHETA1
ENSG00000121057	916.015	0.247364	0.0788814	0.000620677	0.00680292	AKAP1
ENSG00000100503	1521.85	-0.226527	0.0710408	0.000622548	0.00681014	NIN
ENSG00000166477	571.49	-0.30243	0.0997031	0.000622584	0.00681014	LEO1
ENSG00000183018	2366.98	0.255601	0.081706	0.000622224	0.00681014	SPNS2
ENSG00000155561	1895.1	-0.210739	0.0656913	0.000623699	0.00681777	NUP205
ENSG00000108961	39.614	0.874289	0.35264	0.000628361	0.00686415	RANGRF
ENSG00000260711	12.5412	1.5431	0.650569	0.000632032	0.00689965
ENSG00000105849	648.973	-0.269509	0.0871432	0.000632935	0.00690096	POLR1F
ENSG00000196642	2741.85	0.212066	0.0661882	0.000632996	0.00690096	RABL6
ENSG00000177706	640.645	0.359664	0.128429	0.000634497	0.00691272	FAM20C
ENSG00000156970	614.107	-0.289335	0.0950577	0.000637107	0.00693654	BUB1B
ENSG00000196247	213.547	-0.47095	0.171046	0.000640472	0.00696854	ZNF107
ENSG00000175040	517.397	0.345133	0.117071	0.000640929	0.00696888	CHST2
ENSG00000124207	2718.14	-0.214615	0.067214	0.000641488	0.00697033	CSE1L
ENSG00000150907	1039.83	-0.254727	0.0816867	0.000644	0.00699297	FOXO1
ENSG00000049618	1592.22	-0.238057	0.0756739	0.0006491	0.00704368	ARID1B
ENSG00000117410	1340.06	0.339003	0.114955	0.000651688	0.00705773	ATP6V0B
ENSG00000257086	25.5036	1.20405	0.49581	0.000650997	0.00705773
ENSG00000170832	1310.17	-0.252247	0.0809728	0.000651417	0.00705773	USP32
ENSG00000181284	185.839	0.45557	0.165544	0.000656173	0.0071016	TMEM102
ENSG00000138678	127.909	0.500407	0.184123	0.000656818	0.00710388	GPAT3
ENSG00000198258	1395.09	0.406794	0.1435	0.000658253	0.0071147	UBL5
ENSG00000139734	682.28	-0.270394	0.0879165	0.000661636	0.00714654	DIAPH3
ENSG00000141854	14.7544	1.61344	0.687045	0.000662281	0.0071488	MISP3
ENSG00000176542	336.911	-0.31461	0.105337	0.000666038	0.0071846	USF3
ENSG00000197467	2139.34	0.28568	0.0938323	0.000668393	0.00720526	COL13A1
ENSG00000009954	2499.49	-0.215905	0.0678994	0.000670898	0.0072275	BAZ1B
ENSG00000013297	6641.62	0.262586	0.0849613	0.000672611	0.00723288	CLDN11
ENSG00000139133	80.0988	-0.569884	0.216923	0.000672475	0.00723288	ALG10
ENSG00000101190	325.065	0.332686	0.112669	0.000672724	0.00723288	TCFL5
ENSG00000163479	3365.35	0.251504	0.0810824	0.000675325	0.00725608	SSR2
ENSG00000033178	1545.99	-0.228807	0.0725941	0.000677085	0.00726546	UBA6
ENSG00000105290	134.22	0.506857	0.1885	0.000677079	0.00726546	APLP1
ENSG00000239779	299.146	0.435	0.156315	0.000678023	0.00727076	WBP1
ENSG00000119778	395.882	-0.297789	0.0989254	0.000678736	0.00727363	ATAD2B
ENSG00000129292	1170.6	-0.270124	0.0879308	0.00068008	0.0072785	PHF20L1
ENSG00000101160	6861.28	0.253861	0.0815565	0.000679894	0.0072785	CTSZ
ENSG00000275066	1198.96	-0.214521	0.0672908	0.000681193	0.00728565	SYNRG
ENSG00000112419	1801.06	-0.252696	0.0814812	0.000684177	0.00731279	PHACTR2
ENSG00000115602	3567.12	-0.359302	0.123579	0.000685894	0.00732635	IL1RL1
ENSG00000164944	1249.86	-0.224315	0.0711219	0.000689018	0.00735492	VIRMA
ENSG00000089048	504.997	-0.309134	0.103713	0.00069048	0.00736572	ESF1
ENSG00000079246	6132.51	-0.209832	0.0660224	0.000693029	0.00738809	XRCC5
ENSG00000086758	6823.87	-0.171512	0.0533033	0.000696327	0.00741359	HUWE1
ENSG00000129562	2673.11	0.29202	0.0972488	0.000695925	0.00741359	DAD1
ENSG00000112159	1851.32	-0.242223	0.077739	0.000697214	0.00741821	MDN1
ENSG00000100242	3051.79	0.220285	0.0696914	0.00069864	0.00742855	SUN2
ENSG00000146006	34.7834	-0.795497	0.323652	0.000700071	0.00743893	LRRTM2
ENSG00000125482	298.128	-0.37447	0.130611	0.000701796	0.00745243	TTF1
ENSG00000198816	484.003	0.334495	0.113967	0.000702897	0.00745927	ZNF358
ENSG00000128805	682.631	0.29466	0.0979016	0.000704903	0.00747571	ARHGAP22
ENSG00000143569	3841.25	-0.175188	0.0542166	0.000705563	0.00747785	UBAP2L
ENSG00000076067	3216.09	-0.233579	0.0749325	0.000706203	0.00747785	RBMS2
ENSG00000198862	844.121	-0.247186	0.0794307	0.000706475	0.00747785	LTN1
ENSG00000072736	366.216	-0.344992	0.118206	0.000712507	0.00753683	NFATC3
ENSG00000117153	545.565	-0.282066	0.0932274	0.000713242	0.00753972	KLHL12
ENSG00000147180	184.348	-0.477067	0.17571	0.000714447	0.00754271	ZNF711
ENSG00000110395	1667.47	-0.245009	0.0789309	0.000714166	0.00754271	CBL
ENSG00000144824	1802.92	-0.222718	0.070941	0.000718281	0.0075783	PHLDB2
ENSG00000176182	248.065	0.363967	0.1262	0.000722103	0.00761373	MYPOP
ENSG00000130714	1031.43	0.285178	0.0944045	0.00072489	0.00763818	POMT1
ENSG00000168386	955.356	-0.300312	0.100436	0.000726176	0.00764681	FILIP1L
ENSG00000158156	366.022	0.372068	0.129907	0.000728165	0.0076579	XKR8
ENSG00000168890	417.133	0.340804	0.117119	0.00072814	0.0076579	TMEM150A
ENSG00000106009	1132.45	0.24416	0.0787841	0.000732437	0.00769788	BRAT1
ENSG00000184363	15.1618	1.37369	0.592821	0.000736302	0.00773353	PKP3
ENSG00000285744	117.742	-0.490559	0.183119	0.000738959	0.00775298
ENSG00000160447	1316.31	0.261224	0.0853465	0.000739101	0.00775298	PKN3
ENSG00000130511	2077.94	0.229803	0.0742741	0.000748454	0.00784606	SSBP4
ENSG00000151422	437.414	-0.305821	0.103278	0.000749812	0.00785527	FER
ENSG00000134852	890.211	-0.264292	0.0868475	0.000756284	0.007918	CLOCK
ENSG00000135477	11.7257	1.31749	0.568916	0.000758806	0.00793933	KRT87P
ENSG00000188191	1127.02	0.324031	0.110229	0.000761732	0.00796485	PRKAR1B
ENSG00000179348	1908.26	0.217345	0.0692372	0.000764798	0.00798151	GATA2
ENSG00000188112	71.6358	0.657791	0.262433	0.000763856	0.00798151	C6orf132
ENSG00000149548	116.113	-0.492232	0.185433	0.000765601	0.00798151	CCDC15
ENSG00000138193	262.667	-0.358086	0.123875	0.000765765	0.00798151	PLCE1
ENSG00000159579	1131.18	-0.229972	0.0738911	0.000765164	0.00798151	RSPRY1
ENSG00000010818	405.413	-0.307572	0.104036	0.00076977	0.00801655	HIVEP2
ENSG00000101868	394.256	-0.332316	0.114114	0.000770106	0.00801655	POLA1
ENSG00000167740	276.595	0.341759	0.118296	0.000771474	0.00802569	CYB5D2
ENSG00000167535	917.13	0.291006	0.0972075	0.000772867	0.00803506	CACNB3
ENSG00000080824	18061.5	-0.19796	0.0625089	0.000779678	0.00810073	HSP90AA1
ENSG00000118242	89.8831	0.669827	0.269021	0.000782036	0.00811279	MREG
ENSG00000114796	780.785	0.255521	0.0838342	0.000781372	0.00811279	KLHL24
ENSG00000232677	168.061	0.415791	0.150139	0.000782325	0.00811279	LINC00665
ENSG00000198265	999.793	-0.264846	0.0878322	0.000785268	0.00813745	HELZ
ENSG00000134444	616.304	-0.270555	0.0894949	0.000785699	0.00813745	RELCH
ENSG00000169696	765.183	0.268142	0.0884505	0.000787474	0.00815068	ASPSCR1
ENSG00000204217	4453.84	-0.198496	0.062766	0.000791551	0.00818375	BMPR2
ENSG00000288851	680.392	-0.398598	0.143322	0.000791669	0.00818375
ENSG00000055917	1786.83	-0.210984	0.0672148	0.000793067	0.00819302	PUM2
ENSG00000108175	2370.4	-0.214634	0.0685541	0.000795089	0.00820873	ZMIZ1
ENSG00000186891	12.5727	1.27253	0.552833	0.000796187	0.00820971	TNFRSF18
ENSG00000160208	1647.5	-0.208089	0.0663409	0.000795972	0.00820971	RRP1B
ENSG00000164512	88.323	-0.551111	0.213706	0.000799407	0.00823772	ANKRD55
ENSG00000228203	63.6312	-0.619011	0.245857	0.000803153	0.00827111	GRASLND
ENSG00000169641	2374.29	-0.219635	0.0705394	0.000805058	0.00828552	LUZP1
ENSG00000163961	666.954	-0.253675	0.0832157	0.000808301	0.00831366	RNF168
ENSG00000273796	107.163	0.587933	0.230573	0.000810495	0.008331
ENSG00000186432	2243.72	-0.227843	0.0735119	0.000811851	0.0083397	KPNA4
ENSG00000124766	4130.03	-0.225652	0.072863	0.00081384	0.00834964	SOX4
ENSG00000170776	1334.56	-0.221837	0.0710612	0.000813728	0.00834964	AKAP13
ENSG00000185803	1218.37	0.336316	0.116841	0.000814896	0.00835106	SLC52A2
ENSG00000011295	993.13	0.271615	0.0905337	0.000814999	0.00835106	TTC19
ENSG00000177728	1762.36	0.244744	0.0798612	0.000818239	0.00837901	TMEM94
ENSG00000095139	3307.23	-0.220981	0.071195	0.000822023	0.00841249	ARCN1
ENSG00000166483	615.237	-0.251689	0.082549	0.0008236	0.00842337	WEE1
ENSG00000196235	3471.37	0.211086	0.0677935	0.000825909	0.00844171	SUPT5H
ENSG00000125733	2052.21	0.242545	0.0791147	0.000830122	0.00847947	TRIP10
ENSG00000135829	4266.66	-0.18425	0.0591002	0.000839711	0.00857207	DHX9
ENSG00000171475	1266.42	-0.214845	0.0692185	0.00084286	0.00859886	WIPF2
ENSG00000173846	918.828	0.27685	0.0926768	0.000845928	0.00861404	PLK3
ENSG00000182742	398.48	-0.405759	0.146778	0.000844969	0.00861404	HOXB4
ENSG00000182481	3793.48	-0.22717	0.0736402	0.000845584	0.00861404	KPNA2
ENSG00000005108	838.093	-0.270904	0.0904695	0.000854005	0.00869088	THSD7A
ENSG00000171045	187.235	0.395611	0.142821	0.000856169	0.00870536	TSNARE1
ENSG00000167645	1161.87	0.272807	0.0912325	0.000856492	0.00870536	YIF1B
ENSG00000198961	1827.44	-0.240349	0.0788476	0.000858446	0.00871981	PJA2
ENSG00000171435	160.565	-0.480712	0.182218	0.00085945	0.00872246	KSR2
ENSG00000104870	2093.51	0.313152	0.107549	0.000859773	0.00872246	FCGRT
ENSG00000160746	1079.74	0.225972	0.0732944	0.000865711	0.00877725	ANO10
ENSG00000130829	14.619	1.59769	0.743528	0.00086866	0.00880171	DUSP9
ENSG00000110880	4214.57	-0.213409	0.0686583	0.000871346	0.00882345	CORO1C
ENSG00000048707	1230.37	-0.207728	0.066632	0.000873757	0.00883917	VPS13D
ENSG00000132549	709.178	-0.271289	0.0907196	0.000874365	0.00883917	VPS13B
ENSG00000100888	2094.62	-0.182417	0.0575246	0.000874518	0.00883917	CHD8
ENSG00000005007	3308.22	0.181589	0.0572667	0.00087545	0.00884313	UPF1
ENSG00000140598	491.595	-0.295252	0.100533	0.000878506	0.00886852	EFL1
ENSG00000176387	11.8305	1.46258	0.647482	0.000883654	0.00891499	HSD11B2
ENSG00000162415	220.736	-0.355287	0.125604	0.000885965	0.00892475	ZSWIM5
ENSG00000131389	1154.6	0.263145	0.0876796	0.000886257	0.00892475	SLC6A6
ENSG00000067057	6896.93	0.200398	0.0639327	0.000885559	0.00892475	PFKP
ENSG00000232517	53.229	-0.731765	0.30342	0.000888308	0.00892931	CSPG4BP
ENSG00000151348	3207.61	0.201692	0.0644839	0.000888348	0.00892931	EXT2
ENSG00000174373	465.012	-0.304002	0.104099	0.000887831	0.00892931	RALGAPA1
ENSG00000103335	14324.5	0.167821	0.052741	0.000892718	0.00896774	PIEZO1
ENSG00000256393	20.1275	1.55332	0.67897	0.000894156	0.00897667	RPL41P5
ENSG00000133318	3323.9	0.239994	0.0787855	0.000894948	0.00897911	RTN3
ENSG00000140545	1688.16	0.264379	0.0883034	0.000901316	0.00903746	MFGE8
ENSG00000197077	1941.43	-0.193193	0.0616942	0.000902303	0.00904182	KIAA1671
ENSG00000112893	2187.87	-0.199363	0.0638405	0.000905175	0.00906504	MAN2A1
ENSG00000166794	4956.57	0.272635	0.0916465	0.000910411	0.00911191	PPIB
ENSG00000117713	2459.4	-0.181999	0.0576125	0.000912371	0.00912594	ARID1A
ENSG00000122591	1167.37	-0.217951	0.0707976	0.000915073	0.00914179	FAM126A
ENSG00000197746	23456	0.213619	0.0687021	0.000914748	0.00914179	PSAP
ENSG00000100522	710.901	-0.302853	0.104047	0.000921831	0.00920368	GNPNAT1
ENSG00000118363	1450.72	0.230748	0.0753879	0.000923724	0.00921696	SPCS2
ENSG00000160741	971.749	0.225112	0.0726263	0.000927206	0.00924607	CRTC2
ENSG00000149591	261.267	0.361376	0.1295	0.000941889	0.00938677	TAGLN
ENSG00000165996	290.672	0.333878	0.117504	0.00095027	0.00946079	HACD1
ENSG00000182463	33.6114	-0.756724	0.32225	0.000950473	0.00946079	TSHZ2
ENSG00000135378	91.4796	0.493179	0.190398	0.000951164	0.00946191	PRRG4
ENSG00000185668	10.9945	1.27795	0.579464	0.0009596	0.00954003	POU3F1
ENSG00000058056	642.017	-0.23391	0.0770142	0.000977134	0.00969932	USP13
ENSG00000197858	1705.77	0.24973	0.0832796	0.0009774	0.00969932	GPAA1
ENSG00000169692	778.131	0.26971	0.0909644	0.000976393	0.00969932	AGPAT2
ENSG00000184307	287.652	0.342577	0.121394	0.000982436	0.00973962	ZDHHC23
ENSG00000100320	3187.16	-0.209318	0.0683357	0.000982652	0.00973962	RBFOX2
ENSG00000106546	778.792	-0.2714	0.0920912	0.000983833	0.00974542	AHR
ENSG00000011105	3009.54	0.232308	0.0765696	0.000985177	0.00974694	TSPAN9
ENSG00000174231	6482.96	-0.162643	0.0514278	0.000985022	0.00974694	PRPF8
ENSG00000110321	16392	-0.223815	0.0749531	0.000987934	0.00976831	EIF4G2
ENSG00000113739	2693.34	0.253497	0.0849727	0.000991168	0.00978845	STC2
ENSG00000185024	857.265	0.238455	0.0791616	0.000990969	0.00978845	BRF1
ENSG00000170312	802.892	-0.32525	0.114422	0.000994069	0.00981118	CDK1
ENSG00000189091	3967.62	-0.186526	0.0598849	0.000997049	0.00983466	SF3B3
ENSG00000135968	741.812	-0.27039	0.0917762	0.00099874	0.00984541	GCC2
ENSG00000213214	10.0959	1.61983	0.732513	0.00100229	0.00987443	ARHGEF35
ENSG00000090376	462.636	-0.358107	0.128925	0.00100826	0.00992728	IRAK3
ENSG00000130827	2113.2	0.31548	0.110342	0.00101316	0.0099636	PLXNA3
ENSG00000080986	381.332	-0.34779	0.124352	0.00101308	0.0099636	NDC80
ENSG00000233321	122.503	-0.493234	0.192421	0.00101427	0.00996846	LINC02669
ENSG00000040275	759.887	-0.257472	0.0867789	0.00101645	0.00998392	SPDL1
ENSG00000151893	1018.62	-0.23387	0.077935	0.0010179	0.00998882	CACUL1
ENSG00000175221	1262.12	0.260594	0.0879356	0.00101817	0.00998882	MED16
ENSG00000272398	18.6649	1.10105	0.504115	0.00102216	0.0100219	CD24
ENSG00000101745	650.835	-0.282641	0.0969163	0.00102633	0.0100568	ANKRD12
ENSG00000197299	222.594	-0.387511	0.142874	0.00103028	0.0100861	BLM
ENSG00000171236	97.0782	0.489726	0.191012	0.00103055	0.0100861	LRG1
ENSG00000174917	584.714	0.352124	0.126764	0.0010455	0.0102262	MICOS13
ENSG00000174705	2107.05	-0.205164	0.0668214	0.0010516	0.0102798	SH3PXD2B
ENSG00000111671	160.099	0.406609	0.151934	0.0010523	0.0102805	SPSB2
ENSG00000099290	1519.23	-0.186992	0.060321	0.00105444	0.0102952	WASHC2A
ENSG00000138688	1509.98	-0.251576	0.0853699	0.00106735	0.0104151	KIAA1109
ENSG00000135148	701.328	-0.272321	0.0933417	0.00107021	0.0104368	TRAFD1
ENSG00000138398	1145.39	-0.21142	0.0692329	0.0010726	0.0104538	PPIG
ENSG00000144580	1194.29	-0.236084	0.0788181	0.00107448	0.0104659	CNOT9
ENSG00000115816	580.346	-0.290521	0.10073	0.00107691	0.0104783	CEBPZ
ENSG00000213398	586.571	0.425382	0.161012	0.00107703	0.0104783	LCAT
ENSG00000100697	1209.16	-0.260774	0.0855243	0.00108105	0.0105111	DICER1
ENSG00000171307	839.727	0.280726	0.0966971	0.0010825	0.010519	ZDHHC16
ENSG00000188130	2235.61	0.286746	0.0991658	0.00108404	0.0105277	MAPK12
ENSG00000132205	243.306	0.362104	0.132544	0.001091	0.010589	EMILIN2
ENSG00000130935	858.33	-0.246065	0.0827672	0.00109304	0.0106026	NOL11
ENSG00000111860	216.993	-0.393579	0.146603	0.00109867	0.0106509	CEP85L
ENSG00000185340	1307.51	0.225034	0.0749575	0.00110225	0.0106793	GAS2L1
ENSG00000065054	1762.11	0.272306	0.0934028	0.00110611	0.0107103	SLC9A3R2
ENSG00000188976	2580.99	0.182834	0.0596545	0.00110697	0.0107123	NOC2L
ENSG00000087302	1680.01	-0.264781	0.0904806	0.00110866	0.0107204	RTRAF
ENSG00000104064	743.772	-0.268129	0.0917387	0.00110912	0.0107204	GABPB1
ENSG00000143333	40.2485	0.659251	0.278324	0.0011141	0.0107622	RGS16
ENSG00000167397	130.947	0.582844	0.241813	0.00112198	0.0108319	VKORC1
ENSG00000070214	1107.95	0.295616	0.103195	0.00112331	0.010832	SLC44A1
ENSG00000236830	19.782	1.09504	0.50393	0.00112291	0.010832	CBR3-AS1
ENSG00000158195	4820.25	-0.247873	0.0839409	0.00113068	0.0108966	WASF2
ENSG00000149428	11133.9	0.180187	0.0583328	0.00113255	0.0109082	HYOU1
ENSG00000152377	5563.17	0.286559	0.0997184	0.00113724	0.010947	SPOCK1
ENSG00000167792	2337.23	0.217784	0.0721545	0.00113997	0.0109667	NDUFV1
ENSG00000085998	1480.94	0.214394	0.0709364	0.00114282	0.01098	POMGNT1
ENSG00000002587	40.1678	0.682815	0.291158	0.00114336	0.01098	HS3ST1
ENSG00000176986	1465.73	-0.207774	0.0685797	0.00114289	0.01098	SEC24C
ENSG00000162613	2703.79	-0.220972	0.0734553	0.00114681	0.0109969	FUBP1
ENSG00000179832	1929.04	0.276425	0.0955038	0.00114713	0.0109969	MROH1
ENSG00000140262	1745.13	-0.255268	0.0868766	0.00114608	0.0109969	TCF12
ENSG00000116741	145.423	-0.529454	0.213126	0.00115033	0.0110114	RGS2
ENSG00000278540	2675.6	-0.171243	0.0551838	0.00115066	0.0110114	ACACA
ENSG00000063180	92.5384	0.535965	0.217938	0.00115001	0.0110114	CA11
ENSG00000065135	2102.53	-0.264816	0.0908327	0.00115308	0.0110281	GNAI3
ENSG00000054965	763.766	-0.231353	0.0774879	0.00115541	0.0110439	FAM168A
ENSG00000131149	587.258	0.262825	0.0899781	0.00115725	0.011055	GSE1
ENSG00000157077	577.688	-0.272792	0.0943919	0.0011605	0.0110796	ZFYVE9
ENSG00000134153	1038.25	0.286473	0.100099	0.00116507	0.0111103	EMC7
ENSG00000091947	603.115	0.264977	0.0910453	0.00116457	0.0111103	TMEM101
ENSG00000101199	3430.17	0.248802	0.0841652	0.00116728	0.0111249	ARFGAP1
ENSG00000140632	2390.05	-0.171317	0.055344	0.00117128	0.0111564	GLYR1
ENSG00000072364	2611.13	-0.218605	0.0727195	0.00117197	0.0111565	AFF4
ENSG00000116544	14.7556	1.1124	0.518442	0.00117846	0.0112118	DLGAP3
ENSG00000266680	23.4635	0.99023	0.456916	0.00118044	0.0112176
ENSG00000106976	62.1248	0.631291	0.266717	0.00118029	0.0112176	DNM1
ENSG00000035115	363.083	0.365512	0.134941	0.00118236	0.0112293	SH3YL1
ENSG00000185737	272.353	-0.359556	0.132557	0.00118357	0.0112343	NRG3
ENSG00000136295	12057.2	0.193906	0.0633344	0.00118678	0.0112583	TTYH3
ENSG00000081307	697.115	-0.244359	0.0827584	0.00119162	0.011278	UBA5
ENSG00000134982	921.025	-0.240212	0.0808501	0.00118995	0.011278	APC
ENSG00000138182	539.03	-0.305823	0.108608	0.00119117	0.011278	KIF20B
ENSG00000100084	235.509	-0.363649	0.134461	0.00119117	0.011278	HIRA
ENSG00000100154	984.87	-0.234676	0.0791491	0.00119278	0.0112825	TTC28
ENSG00000129946	1090.77	0.298312	0.105123	0.00119531	0.0112998	SHC2
ENSG00000149257	12790.1	0.238232	0.0804412	0.00120277	0.0113638	SERPINH1
ENSG00000102030	669.621	0.353536	0.13003	0.00120374	0.0113665	NAA10
ENSG00000183049	101.7	-0.464757	0.183247	0.00120515	0.0113732	CAMK1D
ENSG00000132436	555.037	-0.299655	0.105875	0.00121451	0.0114464	FIGNL1
ENSG00000141756	7189.44	0.192434	0.0632077	0.00121496	0.0114464	FKBP10
ENSG00000269825	148.42	-0.460742	0.181452	0.001215	0.0114464
ENSG00000234537	15.741	2.0311	0.863501	0.00121849	0.0114726
ENSG00000196422	697.035	0.244149	0.0831861	0.0012253	0.0115301	PPP1R26
ENSG00000168827	1592.52	-0.185656	0.0608007	0.00123252	0.0115913	GFM1
ENSG00000133216	3037.5	0.187975	0.061577	0.00123343	0.0115932	EPHB2
ENSG00000147813	361.48	0.333032	0.120924	0.00123572	0.0116081	NAPRT
ENSG00000110811	2413.07	0.249321	0.0854125	0.00123797	0.0116226	P3H3
ENSG00000104549	3232.6	-0.235587	0.0799756	0.0012424	0.0116508	SQLE
ENSG00000105518	253.332	0.388413	0.146974	0.00124212	0.0116508	TMEM205
ENSG00000168172	1811.06	-0.239604	0.0814099	0.001245	0.0116684	HOOK3
ENSG00000197956	7810.97	0.325	0.117188	0.00124793	0.0116893	S100A6
ENSG00000148429	632.537	-0.314318	0.114179	0.00124887	0.0116914	USP6NL
ENSG00000129103	1991.45	0.254884	0.0876585	0.0012511	0.0117051	SUMF2
ENSG00000196468	121.572	0.784125	0.346173	0.00125187	0.0117051	FGF16
ENSG00000198873	984.567	-0.302042	0.107783	0.00125248	0.0117051	GRK5
ENSG00000144554	453.2	-0.288435	0.101861	0.00125587	0.0117286	FANCD2
ENSG00000149476	475.709	0.284974	0.100107	0.00125643	0.0117286	TKFC
ENSG00000078114	67.5881	0.545224	0.225462	0.00126015	0.0117499	NEBL
ENSG00000065268	1073.19	0.335597	0.122522	0.00126001	0.0117499	WDR18
ENSG00000140691	630.457	0.268714	0.0934606	0.00126201	0.0117606	ARMC5
ENSG00000165804	322.416	0.318782	0.115085	0.00126794	0.0118091	ZNF219
ENSG00000183421	17.118	0.996017	0.467497	0.00127764	0.0118927	RIPK4
ENSG00000108947	44.441	0.844589	0.387917	0.00127952	0.0119034	EFNB3
ENSG00000151503	1026.22	-0.230503	0.0783989	0.00128391	0.0119307	NCAPD3
ENSG00000152749	694.485	-0.28537	0.100661	0.00128364	0.0119307	GPR180
ENSG00000069849	4506.91	0.231272	0.0784328	0.00128586	0.011942	ATP1B3
ENSG00000146576	760.957	0.308493	0.110771	0.00128812	0.0119562	INTS15
ENSG00000028528	2087.87	-0.176494	0.0577214	0.00129042	0.0119707	SNX1
ENSG00000105677	931.031	0.273593	0.0958029	0.00129486	0.0120051	TMEM147
ENSG00000101846	314.105	-0.354371	0.131615	0.00129656	0.0120089	STS
ENSG00000175662	1111.64	0.196053	0.0650505	0.00129674	0.0120089	TOM1L2
ENSG00000166016	80.6032	0.507004	0.207329	0.00129974	0.0120299	ABTB2
ENSG00000196923	4661.55	0.208973	0.0697925	0.00130588	0.01208	PDLIM7
ENSG00000244038	6679.49	0.24143	0.0819151	0.0013124	0.012132	DDOST
ENSG00000107362	413.504	-0.313946	0.113293	0.00131299	0.012132	ABHD17B
ENSG00000167695	757.541	0.282276	0.0996772	0.0013139	0.0121336	TLCD3A
ENSG00000164849	71.3613	0.575978	0.245494	0.00132077	0.0121902	GPR146
ENSG00000124406	306.21	-0.352012	0.130907	0.00132503	0.0122217	ATP8A1
ENSG00000181019	1960.85	0.229507	0.0779518	0.00132569	0.0122217	NQO1
ENSG00000055130	1535.85	-0.217231	0.0735462	0.00132754	0.012225	CUL1
ENSG00000165259	119.025	-0.444437	0.175477	0.00132721	0.012225	HDX
ENSG00000157538	1425.9	-0.196944	0.0657493	0.00133573	0.0122935	VPS26C
ENSG00000059145	362.557	0.303509	0.109018	0.00133894	0.0123161	UNKL
ENSG00000156453	3383	0.218228	0.0736791	0.00134953	0.0124066	PCDH1
ENSG00000115129	1210.52	0.238729	0.0818623	0.00135315	0.0124328	TP53I3
ENSG00000237886	52.8437	0.726829	0.327103	0.00136645	0.012541	NALT1
ENSG00000167815	2075.01	0.30132	0.108312	0.00136637	0.012541	PRDX2
ENSG00000147133	959.546	-0.259683	0.09089	0.00138086	0.0126662	TAF1
ENSG00000163125	789.049	-0.269238	0.0946544	0.00138427	0.0126903	RPRD2
ENSG00000173542	796.777	-0.277841	0.0993756	0.0013945	0.0127769	MOB1B
ENSG00000136141	575.864	-0.250609	0.0868761	0.00139661	0.0127891	LRCH1
ENSG00000084710	29.5479	-0.883105	0.413667	0.00142533	0.0130307	EFR3B
ENSG00000131652	428.797	0.331041	0.122364	0.00142488	0.0130307	THOC6
ENSG00000233493	16.1194	1.25978	0.634552	0.00142539	0.0130307	TMEM238
ENSG00000189079	424.214	-0.308625	0.112245	0.00142742	0.0130421	ARID2
ENSG00000170608	26.9719	0.933348	0.449467	0.00142918	0.0130509	FOXA3
ENSG00000174080	424.364	0.311809	0.113733	0.00143823	0.0131261	CTSF
ENSG00000137815	1394.29	-0.220323	0.0750595	0.00144172	0.0131507	RTF1
ENSG00000157833	137.773	0.432885	0.172169	0.00144369	0.0131613	GAREM2
ENSG00000105255	500.79	0.307391	0.10961	0.00144449	0.0131613	FSD1
ENSG00000155324	203.898	-0.353393	0.132878	0.00145445	0.0132447	GRAMD2B
ENSG00000171889	54.2833	0.768401	0.353926	0.00145789	0.0132686	MIR31HG
ENSG00000006025	840.393	0.347214	0.130219	0.00146986	0.0133701	OSBPL7
ENSG00000134910	5270.68	0.206602	0.0690468	0.0014726	0.0133875	STT3A
ENSG00000117519	5888.51	-0.22565	0.0773186	0.00147366	0.0133897	CNN3
ENSG00000183735	820.08	-0.259019	0.0910848	0.00147734	0.0134158	TBK1
ENSG00000133812	697.043	-0.288212	0.103653	0.00148107	0.0134422	SBF2
ENSG00000138166	965.981	-0.299021	0.108491	0.00148919	0.0135084	DUSP5
ENSG00000255690	537.573	-0.365318	0.139777	0.00149102	0.0135175	TRIL
ENSG00000176641	1004.9	-0.23275	0.0802879	0.00149615	0.0135565	RNF152
ENSG00000153317	3459.65	-0.187252	0.0625955	0.00149755	0.0135617	ASAP1
ENSG00000163781	1006.63	-0.223723	0.0767554	0.00150065	0.0135822	TOPBP1
ENSG00000140854	719.326	0.262629	0.0927206	0.00150247	0.0135911	KATNB1
ENSG00000155744	396.92	-0.330748	0.122714	0.00150403	0.0135978	FAM126B
ENSG00000145725	963.79	-0.249035	0.0871695	0.00150797	0.0136259	PPIP5K2
ENSG00000126107	1678.99	0.185824	0.0621538	0.0015099	0.0136357	HECTD3
ENSG00000113441	1547.32	-0.237293	0.0822787	0.00151556	0.0136694	LNPEP
ENSG00000182759	33.7293	0.699672	0.317817	0.00151689	0.0136694	MAFA
ENSG00000205177	45.3598	0.702037	0.318372	0.00151697	0.0136694	C11orf91
ENSG00000141551	3123.52	0.184209	0.0615442	0.00151494	0.0136694	CSNK1D
ENSG00000169220	131.649	0.439697	0.176736	0.00151927	0.0136826	RGS14
ENSG00000170606	3310.86	-0.209986	0.0721083	0.00152381	0.013716	HSPA4
ENSG00000223764	9.15837	1.80577	0.856966	0.0015264	0.0137317	LINC02593
ENSG00000012232	2419.55	0.206499	0.0700042	0.00152821	0.0137405	EXTL3
ENSG00000112473	4086.85	0.208068	0.0704176	0.00153358	0.0137741	SLC39A7
ENSG00000126603	278.624	0.357367	0.136193	0.00153363	0.0137741	GLIS2
ENSG00000102910	948.494	-0.216725	0.0741228	0.00153626	0.0137826	LONP2
ENSG00000173638	1209.51	0.26999	0.0960813	0.00153562	0.0137826	SLC19A1
ENSG00000103257	2270.1	0.231019	0.0798391	0.00155228	0.0139187	SLC7A5
ENSG00000152601	4478.97	-0.221242	0.0760058	0.00155688	0.0139522	MBNL1
ENSG00000267121	21.5676	0.902011	0.437182	0.00155995	0.0139721	FMNL1-DT
ENSG00000184445	796.796	-0.296	0.107804	0.00156205	0.0139789	KNTC1
ENSG00000102710	769.555	-0.225693	0.077567	0.00156242	0.0139789	SUPT20H
ENSG00000275993	143.312	0.390317	0.153114	0.00157978	0.0141265
ENSG00000116191	750.982	-0.232619	0.0809644	0.00158749	0.0141877	RALGPS2
ENSG00000148798	27.4106	0.84066	0.404145	0.00159318	0.0142211	INA
ENSG00000107937	1541.03	-0.204469	0.0698198	0.00159384	0.0142211	GTPBP4
ENSG00000129824	1130.29	0.222395	0.0766863	0.00159212	0.0142211	RPS4Y1
ENSG00000171723	261.421	-0.338686	0.128384	0.00159682	0.01424	GPHN
ENSG00000168014	551.456	-0.244532	0.0858543	0.00161005	0.0143423	C2CD3
ENSG00000076928	3111.5	0.177723	0.059165	0.00160977	0.0143423	ARHGEF1
ENSG00000106355	451.56	-0.263627	0.0941984	0.00161681	0.0143947	LSM5
ENSG00000120279	3054.43	-0.188403	0.0635766	0.00161889	0.0144054	MYCT1
ENSG00000204469	7892.6	-0.150906	0.049817	0.00162049	0.0144117	PRRC2A
ENSG00000159388	1135.03	0.310356	0.115124	0.00162548	0.0144432	BTG2
ENSG00000137404	402.784	0.304128	0.112005	0.00162579	0.0144432	NRM
ENSG00000067900	1725.5	-0.227418	0.0788831	0.00162789	0.0144541	ROCK1
ENSG00000224470	1243.24	-0.213637	0.0735211	0.00163209	0.0144835	ATXN1L
ENSG00000137266	1066.84	-0.217093	0.0747139	0.0016333	0.0144864	SLC22A23
ENSG00000226328	133.992	0.420792	0.168909	0.00163949	0.0145334	NUP50-DT
ENSG00000146826	574.291	0.31145	0.115354	0.00164632	0.014586	TRAPPC14
ENSG00000134882	876.463	0.269203	0.0966229	0.00165532	0.0146578	UBAC2
ENSG00000112511	988.957	0.242641	0.0840493	0.00165713	0.0146659	PHF1
ENSG00000166813	397.402	0.398181	0.157159	0.00166001	0.0146835	KIF7
ENSG00000244405	824.777	-0.266189	0.0955451	0.00167225	0.0147757	ETV5
ENSG00000101445	2733.18	-0.25449	0.0906221	0.00167175	0.0147757	PPP1R16B
ENSG00000117862	228.184	0.386144	0.152529	0.00167441	0.0147868	TXNDC12
ENSG00000254815	32.1707	0.779616	0.371962	0.00168808	0.0148995	LMNTD2-AS1
ENSG00000068654	1959.76	-0.18057	0.0608518	0.00169044	0.0149124	POLR1A
ENSG00000198792	2800.5	0.216777	0.0749307	0.00170518	0.0150343	TMEM184B
ENSG00000066084	1122.29	-0.236558	0.0830213	0.00170879	0.015058	DIP2B
ENSG00000160404	356.723	0.323031	0.121434	0.00171125	0.0150715	TOR2A
ENSG00000169291	2125.26	-0.232913	0.0817691	0.00173746	0.0152941	SHE
ENSG00000145819	1304.14	-0.206298	0.0708375	0.00174458	0.0153296	ARHGAP26
ENSG00000177830	1258.8	0.225616	0.0787551	0.00174292	0.0153296	CHID1
ENSG00000123240	3317.84	-0.205184	0.0706261	0.00174448	0.0153296	OPTN
ENSG00000141349	1395.81	0.242825	0.0859536	0.00174523	0.0153296	G6PC3
ENSG00000163291	778.413	-0.243491	0.0864649	0.00175036	0.0153663	PAQR3
ENSG00000162407	576.26	0.287327	0.105351	0.0017531	0.0153821	PLPP3
ENSG00000064692	647.11	0.286339	0.104911	0.00175899	0.0154256	SNCAIP
ENSG00000275393	23.5005	0.874647	0.432652	0.00176374	0.0154589
ENSG00000069956	1034.05	-0.24204	0.0875684	0.00177264	0.0155286	MAPK6
ENSG00000174886	280.546	0.378013	0.149638	0.00177547	0.0155451	NDUFA11
ENSG00000099998	1267.86	0.246326	0.0874883	0.00177922	0.0155696	GGT5
ENSG00000107771	854.82	-0.264556	0.0955535	0.00178094	0.0155763	CCSER2
ENSG00000174684	654.036	0.291248	0.10752	0.00178341	0.0155896	B4GAT1
ENSG00000078140	1739.02	-0.217791	0.0757857	0.00178658	0.015609	UBE2K
ENSG00000066654	804.384	-0.248537	0.0883502	0.00178887	0.0156206	THUMPD1
ENSG00000138081	952.38	-0.217272	0.0756419	0.00179271	0.0156458	FBXO11
ENSG00000084234	37410.8	0.18496	0.0629001	0.00180144	0.0157136	APLP2
ENSG00000143434	1390.11	0.30251	0.112676	0.00180715	0.0157551	SEMA6C
ENSG00000073060	2829.71	0.205884	0.0707274	0.00181294	0.0157971	SCARB1
ENSG00000116691	714.031	0.308697	0.115804	0.00182058	0.0158499	MIIP
ENSG00000090316	1337.45	0.210053	0.0720636	0.00182094	0.0158499	MAEA
ENSG00000188707	81.2794	0.486478	0.207765	0.00182469	0.0158741	ZBED10P
ENSG00000132640	727.41	-0.236224	0.0836697	0.00182838	0.0158978	BTBD3
ENSG00000134324	1752.9	-0.191168	0.0654736	0.00183199	0.0159207	LPIN1
ENSG00000102606	3100.77	-0.179941	0.0611326	0.00183588	0.0159461	ARHGEF7
ENSG00000165322	490.691	-0.258052	0.0927888	0.00184184	0.0159893	ARHGAP12
ENSG00000165282	610.859	0.243906	0.0869199	0.00184923	0.0160372	PIGO
ENSG00000178573	762.482	-0.277727	0.101937	0.00184931	0.0160372	MAF
ENSG00000164305	1359.22	-0.257206	0.0926569	0.00185384	0.016068	CASP3
ENSG00000112312	407.434	-0.286342	0.106251	0.00186284	0.0161374	GMNN
ENSG00000166265	522.426	0.291038	0.108089	0.00187047	0.0161949	CYYR1
ENSG00000103723	26.2782	0.810476	0.399736	0.00187408	0.0162176	AP3B2
ENSG00000155254	2164.24	0.251287	0.0902645	0.00188148	0.016273	MARVELD1
ENSG00000175104	321.877	-0.324259	0.123699	0.00188557	0.0162998	TRAF6
ENSG00000174672	35.2641	0.653109	0.305895	0.00189506	0.0163549	BRSK2
ENSG00000121653	88.7152	0.55827	0.250524	0.00189545	0.0163549	MAPK8IP1
ENSG00000103222	3699.16	0.15514	0.052019	0.00189594	0.0163549	ABCC1
ENSG00000210174	39.6232	0.813523	0.403378	0.0018952	0.0163549	MT-TR
ENSG00000113319	752.966	-0.227768	0.0804535	0.00189778	0.0163621	RASGRF2
ENSG00000101407	469.673	-0.258416	0.093474	0.00190132	0.016384	TTI1
ENSG00000164400	25.5115	1.07508	0.559064	0.00190542	0.0164107	CSF2
ENSG00000164283	6374.47	-0.218873	0.0770712	0.00192242	0.0165484	ESM1
ENSG00000196549	186.844	-0.548056	0.243715	0.00192868	0.0165936	MME
ENSG00000100994	2766.9	0.182966	0.0624042	0.00193348	0.0166261	PYGB
ENSG00000113448	316.239	-0.311136	0.11781	0.0019424	0.016694	PDE4D
ENSG00000168763	557.543	0.245308	0.0882162	0.00195679	0.0167916	CNNM3
ENSG00000156136	368.591	-0.29773	0.111702	0.00195684	0.0167916	DCK
ENSG00000102901	1349.36	0.308151	0.116482	0.00195632	0.0167916	CENPT
ENSG00000160218	674.241	-0.235005	0.0837983	0.00195964	0.0168069	TRAPPC10
ENSG00000101444	2170.78	0.269879	0.0989213	0.00196216	0.0168197	AHCY
ENSG00000171813	417.637	0.367496	0.146261	0.00196518	0.0168368	PWWP2B
ENSG00000118640	294.64	0.488234	0.212775	0.00197026	0.0168643	VAMP8
ENSG00000128965	235.745	0.343413	0.134076	0.00197045	0.0168643	CHAC1
ENSG00000221866	714.649	0.248107	0.0896498	0.00197502	0.0168945	PLXNA4
ENSG00000119285	1541.7	-0.224198	0.0792385	0.00198133	0.0169397	HEATR1
ENSG00000100065	1686.64	0.196332	0.0679268	0.00198422	0.0169555	CARD10
ENSG00000168916	427.874	-0.305539	0.115945	0.00198985	0.0169947	ZNF608
ENSG00000123243	12.4026	1.11841	0.597059	0.00199456	0.0170261	ITIH5
ENSG00000189334	10.1403	1.21034	0.661329	0.00200054	0.0170682	S100A14
ENSG00000143126	112.142	0.491948	0.214001	0.00200277	0.0170783	CELSR2
ENSG00000113360	1286.33	-0.19972	0.069643	0.00200396	0.0170796	DROSHA
ENSG00000132664	305.049	-0.332912	0.128939	0.002009	0.0171137	POLR3F
ENSG00000122786	7570.53	-0.171624	0.0590233	0.00201691	0.0171717	CALD1
ENSG00000214756	66.8571	0.513727	0.227565	0.00201791	0.0171717	CSKMT
ENSG00000131473	9578.23	-0.16218	0.055245	0.0020257	0.017229	ACLY
ENSG00000131188	147.041	0.429938	0.179961	0.00202843	0.0172358	PRR7
ENSG00000275074	160.226	0.390446	0.158696	0.0020286	0.0172358	NUDT18
ENSG00000006432	11.8572	1.49883	0.845469	0.00203353	0.0172686	MAP3K9
ENSG00000116747	798.164	-0.256232	0.0934516	0.00204062	0.0173111	RO60
ENSG00000153560	2285.47	-0.169395	0.0579023	0.00204065	0.0173111	UBP1
ENSG00000163605	1119.81	-0.274832	0.10172	0.00204236	0.0173167	PPP4R2
ENSG00000119397	514.416	-0.251219	0.0911746	0.00204544	0.0173338	CNTRL
ENSG00000168234	69.1058	0.636146	0.296802	0.00205053	0.0173679	TTC39C
ENSG00000180336	25.3067	0.947197	0.4919	0.00205282	0.0173783	MEIOC
ENSG00000169727	1728.77	0.23733	0.0847205	0.00206772	0.0174955	GPS1
ENSG00000230266	114.735	0.437226	0.184342	0.00208914	0.0176514	XXYLT1-AS2
ENSG00000111775	487.623	0.31405	0.120258	0.00208902	0.0176514	COX6A1
ENSG00000139618	307.945	-0.352831	0.139803	0.00208939	0.0176514	BRCA2
ENSG00000256802	39.0114	0.946202	0.486921	0.00209883	0.017722
ENSG00000152127	3472.4	-0.192513	0.0670491	0.00210964	0.0178041	MGAT5
ENSG00000139351	13.51	1.82988	1.11437	0.00211385	0.0178305	SYCP3
ENSG00000100092	44.1371	0.696704	0.34335	0.00211527	0.0178333	SH3BP1
ENSG00000073712	2249.62	-0.186164	0.06454	0.00212395	0.0178972	FERMT2
ENSG00000165917	27.6491	0.842712	0.431016	0.00212516	0.0178981	RAPSN
ENSG00000157657	1779.99	-0.244952	0.0888149	0.00212758	0.0179019	ZNF618
ENSG00000273899	173.423	0.504439	0.223986	0.00212779	0.0179019	NOL12
ENSG00000169946	470.172	-0.28667	0.107909	0.00213668	0.0179582	ZFPM2
ENSG00000130475	66.7764	0.566129	0.261357	0.00213641	0.0179582	FCHO1
ENSG00000114354	2011.95	-0.180403	0.0623533	0.00214287	0.0179967	TFG
ENSG00000111786	2063.69	0.233082	0.0838219	0.00214346	0.0179967	SRSF9
ENSG00000143850	174.68	0.357954	0.143217	0.00215404	0.0180763	PLEKHA6
ENSG00000091844	146.032	-0.416595	0.174875	0.00215784	0.0180989	RGS17
ENSG00000172638	1594.97	0.223855	0.0800839	0.00216633	0.0181608	EFEMP2
ENSG00000117362	2935.09	0.232517	0.0837766	0.00217299	0.0182073	APH1A
ENSG00000137171	388.614	0.316326	0.12246	0.0021833	0.0182843	KLC4
ENSG00000196562	3235.39	0.173524	0.0597778	0.00218809	0.018315	SULF2
ENSG00000142185	52.2887	0.627578	0.301629	0.0021914	0.0183334	TRPM2
ENSG00000163535	359.521	-0.299732	0.114438	0.00219396	0.0183454	SGO2
ENSG00000141542	133.712	0.411159	0.172278	0.00220791	0.0184527	RAB40B
ENSG00000149499	2415.9	0.208806	0.0739103	0.00221219	0.0184696	EML3
ENSG00000136383	4111.52	-0.184876	0.0647863	0.0022111	0.0184696	ALPK3
ENSG00000061676	3928.16	-0.216017	0.0772737	0.00221815	0.0185098	NCKAP1
ENSG00000148019	610.483	-0.258694	0.0955418	0.00222589	0.018565	CEP78
ENSG00000075292	2088.46	-0.206326	0.0730031	0.00222812	0.0185741	ZNF638
ENSG00000179091	2008.7	0.274688	0.102646	0.00223684	0.0186373	CYC1
ENSG00000143061	531.304	0.265486	0.0985706	0.00224635	0.018707	IGSF3
ENSG00000121486	396.405	-0.267512	0.0997761	0.00225022	0.0187297	TRMT1L
ENSG00000145685	1628.43	-0.178173	0.0618894	0.00225946	0.0187971	LHFPL2
ENSG00000164442	1962.94	0.248793	0.0906497	0.00226593	0.0188413	CITED2
ENSG00000180448	745.695	0.226486	0.0815523	0.00226809	0.0188497	ARHGAP45
ENSG00000177189	2186.4	-0.242534	0.0872237	0.00228917	0.0190085	RPS6KA3
ENSG00000197355	1651.54	0.208208	0.0740273	0.00229043	0.0190085	UAP1L1
ENSG00000006047	50.2006	0.692219	0.347802	0.00229068	0.0190085	YBX2
ENSG00000179119	439.828	-0.292218	0.111556	0.00230403	0.0191096	SPTY2D1
ENSG00000153443	798.532	0.275975	0.104106	0.00230931	0.0191406	UBALD1
ENSG00000213339	845.768	0.267951	0.100131	0.00231128	0.0191406	QTRT1
ENSG00000198695	25622.7	0.41867	0.177731	0.00231116	0.0191406	MT-ND6
ENSG00000067334	947.045	-0.21933	0.0788752	0.00231716	0.0191781	DNTTIP2
ENSG00000153132	29.8749	1.24069	0.662569	0.00231816	0.0191781	CLGN
ENSG00000113845	1080.38	0.233471	0.0849078	0.00232201	0.0192003	TIMMDC1
ENSG00000113460	550.541	-0.238007	0.0868128	0.00232538	0.0192184	BRIX1
ENSG00000115762	2040.08	-0.250722	0.092502	0.00232854	0.0192251	PLEKHB2
ENSG00000177707	752.366	-0.247593	0.0913862	0.00232844	0.0192251	NECTIN3
ENSG00000184988	193.597	-0.329113	0.130057	0.00234288	0.0193337	TMEM106A
ENSG00000150712	929.723	-0.230922	0.0836828	0.00235476	0.019422	MTMR12
ENSG00000235823	201.302	-0.374623	0.154351	0.00236068	0.0194611	OLMALINC
ENSG00000131584	1891.96	0.332089	0.13144	0.00237342	0.0195285	ACAP3
ENSG00000157426	179.978	-0.3594	0.146405	0.00237256	0.0195285	AASDH
ENSG00000006704	570.736	0.263133	0.0983711	0.00237297	0.0195285	GTF2IRD1
ENSG00000164961	991.607	-0.231688	0.0841587	0.00237364	0.0195285	WASHC5
ENSG00000136448	2375.9	-0.191541	0.0675356	0.00237565	0.0195352	NMT1
ENSG00000145604	634.638	-0.268543	0.100776	0.0023801	0.019562	SKP2
ENSG00000260996	56.3227	0.521328	0.239495	0.00239026	0.0196357
ENSG00000188290	1000.03	-0.372799	0.153447	0.00240076	0.0197022	HES4
ENSG00000073969	571.008	-0.263806	0.0988555	0.00240043	0.0197022	NSF
ENSG00000170458	15.8347	1.01098	0.568048	0.0024042	0.0197204	CD14
ENSG00000226137	463.94	0.310721	0.121365	0.00241051	0.0197623	BAIAP2-DT
ENSG00000073792	2891.24	-0.155086	0.0530707	0.00241589	0.0197767	IGF2BP2
ENSG00000112365	240.988	-0.313386	0.122745	0.00241417	0.0197767	ZBTB24
ENSG00000174775	907.729	0.287274	0.109958	0.00241511	0.0197767	HRAS
[truncated: 728 more rows]
