# Supplementary material for: ZEB1 Modifies VE‐Cadherin Signaling in Lymphatic Endothelial Cells
Source: Microcirculation. 2026 Jun 25;33(5):e70076. doi: 10.1111/micc.70076 (PMC13297878; doi:10.1111/micc.70076)
Supplement: Supplementary file 3 — Data S3: Intersected genes, identified as being significantly changed following ZEB1 knockdown in both proteomic and RNA sequencing techniques. [file MICC-33-e70076-s004.xlsx]

## Sheet: 218 intersected genes 
ABCC1
ABI3BP
ACO1
ADAM15
ADAMTSL3
ADD1
ADD3
AEBP1
AKAP12
AKAP13
ALDH1A3
AMPD2
ANGPT2
ANKRD17
ANXA3
AP1M2
ARG2
ARHGAP21
ARHGAP26
ARHGAP5
ARHGEF16
ARL5A
ATF6B
ATM
AVL9
BAIAP2L1
BGN
BMP1
BMP2K
BMX
BZW1
C2orf69
CADM4
CAPG
CAPN1
CARD16
CASP1
CC2D1A
CDK9
CEP170B
CHMP4C
CHPF2
CKAP5
CNIH4
CNRIP1
CUL4B
CUL7
CYTL1
DCP1A
DDI2
DDX6
DMXL2
DNM1L
DPYSL3
DTX3L
EFEMP2
EPS8L2
EXOC2
F11R
FAM107B
FAM83H
FBXO2
FCGRT
FCHSD2
FHOD1
FLNC
FRYL
FST
GALNT15
GCC2
GGT5
GIMAP1
GIMAP7
GIPC3
GMPR
GPRIN3
GRAMD1B
HAPLN3
HERC1
HIP1R
HLA-C
HMGCS1
HOOK2
IFIT2
IFIT3
IGSF8
ISG20
ITGB4
JAG2
KIAA0513
KIF1C
KIF5B
KLC3
KPNA4
LAMC2
LGALS8
LLGL2
LRBA
LRP6
LSR
LTBP4
MAEA
MAGI1
MAN1B1
MAP2
MAP7
MARH
MAVS
MFSD6
MICAL1
MMRN2
MOV10
MRC2
MROH1
MTR
MYLK
MYO1B
MYO5A
NCOA6
NCOA7
NHSL2
NOL11
NOP9
NOS3
OGFR
OSTC
PAPSS2
PBXIP1
PCM1
PDCD6IP
PEAK1
PEG10
PICK1
PIEZO2
PIP4K2C
PJA2
PLEKHB2
PLIN4
PLLP
PLVAP
PLXNB2
POLD1
POU2F1
PPL
PPP1R13B
PRKACB
PRKAR1A
PRKCSH
PRXL2A
PSMA3
PTK7
PTPN14
PTPN6
PTPRB
RAPH1
RASGRF2
RCN2
REEP4
RELN
RHOJ
RHPN2
RICTOR
RIN2
RNF167
RTN4
SDCBP2
SEC14L1
SEL1L3
SELENOO
SEPT
SH2B3
SH3GLB2
SH3YL1
SHTN1
SLC25A44
SLC2A1
SLC4A2
SLC9A7
SLFN5
SMPDL3B
SNTB2
SPINT1
SPINT2
ST14
STK24
STT3A
STXBP2
SULT1C4
SYNRG
TBC1D4
TCF4
TES
THSD7A
TLN1
TMC4
TMUB1
TNFRSF10C
TNFRSF21
TNS1
TPM1
TRIM25
TRIP13
TRMT1L
UBFD1
UNC13D
UPP1
UROD
USP13
USP25
UTRN
VAMP8
VPS13B
WASHC5
WIPF1
YIPF2
ZEB1
ZMIZ1
ZNF185
