# Supplementary material for: ZEB1 Modifies VE‐Cadherin Signaling in Lymphatic Endothelial Cells
Source: Microcirculation. 2026 Jun 25;33(5):e70076. doi: 10.1111/micc.70076 (PMC13297878; doi:10.1111/micc.70076)
Supplement: Supplementary file 4 — Data S4: overlapping DEG of YAP and ZEB1 signaling. [file MICC-33-e70076-s003.xlsx]

## Sheet: Sheet1
Gene List	Crossover	Namex2	Name	Regulation	Log2FC	Padj
NDRG1	FALSE	STMN1	STMN1	DOWN	-0.197039	0.0438066
STMN1	TRUE	ITGB5	ITGB5	UP	0.261462	0.00596877
TSPAN3	FALSE	DAB2	DAB2	DOWN	-0.314309	9.83501e-07
TGM2	FALSE	TOP2A	TOP2A	DOWN	-0.467832	7.11987e-09
DUSP1	FALSE	MARCKS	MARCKS	DOWN	-0.19245	0.0034908
THBS1	FALSE	GAS6	GAS6	UP	0.544132	2.35418e-08
ITGB5	TRUE	AXL	AXL	UP	0.294729	0.00575445
DAB2	TRUE	AMOTL2	AMOTL2	DOWN	-0.207162	0.0039708
CCN1	FALSE	ETV5	ETV5	DOWN	-0.266189	0.0147757
TOP2A	TRUE	HMMR	HMMR	DOWN	-0.310402	0.0053948
PHGDH	FALSE	FSTL1	FSTL1	UP	0.205054	0.00453055
FSCN1	FALSE	DDAH1	DDAH1	DOWN	-0.28535	0.00578205
MARCKS	TRUE	CENPF	CENPF	DOWN	-0.420327	9.05448e-09
SGK1	FALSE	DLC1	DLC1	DOWN	-0.297798	0.000209015
HEXB	FALSE	CAVIN2	CAVIN2	DOWN	-0.302704	0.000786284
BIRC5	FALSE	TNS1	TNS1	DOWN	-0.388831	0.000236209
GAS6	TRUE	PDLIM2	PDLIM2	UP	0.622131	0.000610704
TK1	FALSE	SHCBP1	SHCBP1	DOWN	-0.334624	0.00588553
CRIM1	FALSE	SH2D4A	SH2D4A	UP	1.04681	0.0280066
SERPINE1	FALSE	ECT2	ECT2	DOWN	-0.249448	0.0308465
AXL	TRUE	ASAP1	ASAP1	DOWN	-0.187252	0.0135617
ITGB2	FALSE	TOP2A
CDC20	FALSE	CENPF
AMOTL2	TRUE	GAS6
ETV5	TRUE	DAB2
GGH	FALSE	DLC1
SCHIP1	FALSE	TNS1
CDKN2C	FALSE	PDLIM2
FGF2	FALSE	CAVIN2
EMP2	FALSE	MARCKS
ANKRD1	FALSE	AMOTL2
HMMR	TRUE	FSTL1
FSTL1	TRUE	HMMR
DUT	FALSE	AXL
DDAH1	TRUE	DDAH1
CCN2	FALSE	SHCBP1
CENPF	TRUE	ITGB5
GADD45B	FALSE	ASAP1
SLIT2	FALSE	ETV5
TGFB2	FALSE	SH2D4A
PMP22	FALSE	ECT2
DLC1	TRUE	STMN1
GLS	FALSE
BICC1	FALSE
FLNA	FALSE
TNNT2	FALSE
COL4A3	FALSE
MDFIC	FALSE
LHFPL6	FALSE
CAVIN2	TRUE
TNS1	TRUE
PDLIM2	TRUE
SHCBP1	TRUE
SH2D4A	TRUE
ECT2	TRUE
ASAP1	TRUE
AGFG2	FALSE
	FALSE
	FALSE
	FALSE
	FALSE
	FALSE
	FALSE
	FALSE
	FALSE
	FALSE
	FALSE
	FALSE
	FALSE
SPINT1	FALSE
LTB	FALSE
IFI44	FALSE
STAT1	FALSE
PARP9	FALSE
RNF213	FALSE
IFIT3	FALSE
OAS3	FALSE
PARP14	FALSE
USP18	FALSE
DDX60	FALSE
VWA1	FALSE
SAMD9	FALSE
ITGB4	FALSE
HERC6	FALSE
SAMD9L	FALSE
EPS8L2	FALSE
TRIM14	FALSE
HELZ2	FALSE
BAIAP2L1	FALSE
MPZL2	FALSE
TRIM22	FALSE
SAMHD1	FALSE
GBP1	FALSE
EIF2AK2	FALSE
IFIH1	FALSE
ADAR	FALSE
CDC42BPG	FALSE
ST14	FALSE
DDX60L	FALSE
PLSCR1	FALSE
LAMC2	FALSE
KRT19	FALSE
LGALS9	FALSE
ZNFX1	FALSE
APOE	FALSE
HMOX1	FALSE
LSR	FALSE
ARHGEF16	FALSE
CXCL11	FALSE
SH2D3A	FALSE
FAM83H	FALSE
SP110	FALSE
IFI16	FALSE
OASL	FALSE
BST2	FALSE
SPINT2	FALSE
KRT7	FALSE
XAF1	FALSE
SP100	FALSE
DTX3L	FALSE
	FALSE
ANXA3	FALSE
PNPT1	FALSE
IRF6	FALSE
APOL6	FALSE
CMPK2	FALSE
IFIT5	FALSE
TRIM25	FALSE
TNFRSF10D	FALSE
DHX58	FALSE
UBE2L6	FALSE
CAMSAP3	FALSE
IFI44L	FALSE
IFI35	FALSE
SDCBP2	FALSE
LAP3	FALSE
CLSTN3	FALSE
SLCO2A1	FALSE
IFI27	FALSE
CDCP1	FALSE
IRF7	FALSE
TRIM21	FALSE
ANKFY1	FALSE
PPL	FALSE
TYMP	FALSE
LLGL2	FALSE
IFIT2	FALSE
KLC3	FALSE
TMC4	FALSE
TRIM69	FALSE
HMGCS1	FALSE
ABCC3	FALSE
PATJ	FALSE
ISG15	FALSE
OAS2	FALSE
IFIT1	FALSE
ODF3B	FALSE
SLC15A3	FALSE
PLPP2	FALSE
ZEB1	FALSE
GRB7	FALSE
ESRP2	FALSE
TAP1	FALSE
CXCL10	FALSE
DDR1	FALSE
MX2	FALSE
BATF2	FALSE
STAT2	FALSE
PICK1	FALSE
EPCAM	FALSE
HERC5	FALSE
MPZL3	FALSE
SFN	FALSE
NLRC5	FALSE
PLAU	FALSE
GBP4	FALSE
TPBG	FALSE
SEL1L3	FALSE
SLC25A28	FALSE
TDRD7	FALSE
EPSTI1	FALSE
UTRN	FALSE
UBA7	FALSE
IFITM1	FALSE
CCDC194	FALSE
HOOK2	FALSE
IFI6	FALSE
SERINC2	FALSE
NMI	FALSE
CYBA	FALSE
MAPK13	FALSE
F11R	FALSE
PPM1K	FALSE
POSTN	FALSE
KRT18	FALSE
BLZF1	FALSE
MAP2	FALSE
MX1	FALSE
PHF11	FALSE
EPHX1	FALSE
PANX2	FALSE
ABCA7	FALSE
SLFN5	FALSE
PARP10	FALSE
YIPF2	FALSE
LMTK3	FALSE
ERMP1	FALSE
IL6R	FALSE
MFSD3	FALSE
TRIM38	FALSE
GRPEL2	FALSE
SHFL	FALSE
UCHL1	FALSE
RSAD2	FALSE
MYD88	FALSE
COL16A1	FALSE
RASSF7	FALSE
RTP4	FALSE
MAP7	FALSE
TAP2	FALSE
SERPINB9	FALSE
GMPR	FALSE
PLEKHN1	FALSE
LY6E	FALSE
TRANK1	FALSE
PML	FALSE
AP1M2	FALSE
MMRN2	FALSE
AIF1L	FALSE
PDE4B	FALSE
CMTR1	FALSE
TRIB1	FALSE
LGALS3BP	FALSE
PARP12	FALSE
TMEM30B	FALSE
SLC16A3	FALSE
NRIR	FALSE
MBP	FALSE
NT5E	FALSE
CHMP5	FALSE
NOS3	FALSE
MTUS1	FALSE
ARHGEF5	FALSE
DOCK9	FALSE
TRIM5	FALSE
FBXO2	FALSE
CLDN3	FALSE
PTPN6	FALSE
BISPR	FALSE
MYORG	FALSE
PLIN5	FALSE
DSG2	FALSE
FLNC	FALSE
PGAP6	FALSE
LARGE2	FALSE
TMEM25	FALSE
BEX2	FALSE
RAPGEF5	FALSE
MARVELD2	FALSE
CEP170B	FALSE
MYO5B	FALSE
LIMS2	FALSE
TRAF3IP2	FALSE
SEMA4B	FALSE
MASTL	FALSE
HAPLN3	FALSE
PPFIBP1	FALSE
TCF4	FALSE
SORBS2	FALSE
HYAL2	FALSE
DCP1A	FALSE
TACSTD2	FALSE
TLR3	FALSE
FMR1	FALSE
DUSP6	FALSE
CD59	FALSE
TMEM92	FALSE
SIGIRR	FALSE
CD74	FALSE
ROBO3	FALSE
TINAGL1	FALSE
ZCCHC2	FALSE
IL23A	FALSE
PLAUR	FALSE
KIF12	FALSE
CNP	FALSE
MYCBP2	FALSE
ABCA3	FALSE
GSN	FALSE
XRN1	FALSE
PTK7	FALSE
ALDH1A3	FALSE
EGR1	FALSE
SMC4	FALSE
MMP14	FALSE
PROX1	FALSE
SYNGR2	FALSE
SEMA3F	FALSE
AKAP12	FALSE
FBLIM1	FALSE
WNT9A	FALSE
RBM43	FALSE
TLE2	FALSE
TNFSF10	FALSE
GPR137	FALSE
EPN3	FALSE
MLKL	FALSE
EPPK1	FALSE
SLC9A7	FALSE
SELE	FALSE
CAPN2	FALSE
PARP4	FALSE
ZC3HAV1	FALSE
RGL3	FALSE
OAS1	FALSE
FURIN	FALSE
GAA	FALSE
APOL2	FALSE
GFUS	FALSE
PNPLA6	FALSE
ADD3	FALSE
ISG20	FALSE
PRKCZ	FALSE
NRIP1	FALSE
LTBP3	FALSE
ARHGAP29	FALSE
GTPBP1	FALSE
PLAT	FALSE
PLIN4	FALSE
SCNN1G	FALSE
IFITM3	FALSE
ACADVL	FALSE
SAT1	FALSE
LOXL2	FALSE
SMTNL1	FALSE
ISYNA1	FALSE
SMCHD1	FALSE
FHIP1A	FALSE
TTK	FALSE
MFAP2	FALSE
SLC29A1	FALSE
LRATD2	FALSE
SYNE1	FALSE
TAOK1	FALSE
CYGB	FALSE
PREX2	FALSE
N4BP1	FALSE
MEST	FALSE
RNASE1	FALSE
TOP2A	TRUE
EEF1A2	FALSE
TC2N	FALSE
COMTD1	FALSE
CENPF	TRUE
TRIP12	FALSE
SLC25A39	FALSE
CARMIL1	FALSE
DGAT1	FALSE
CCDC120	FALSE
CASP1	FALSE
SPECC1	FALSE
RTKN	FALSE
B2M	FALSE
THEMIS2	FALSE
ARRDC3	FALSE
IER3	FALSE
MDFI	FALSE
EMC10	FALSE
GIMAP8	FALSE
PATL1	FALSE
TENT5A	FALSE
GAS6	TRUE
IGFBP6	FALSE
DNASE1L1	FALSE
CSF3	FALSE
STARD10	FALSE
NCOA7	FALSE
MFSD6	FALSE
COL6A2	FALSE
PRR15	FALSE
ZFHX3	FALSE
PEG10	FALSE
DENND2D	FALSE
MCRIP2	FALSE
ANO2	FALSE
KIFC2	FALSE
SLC12A8	FALSE
GJA4	FALSE
FAM111B	FALSE
HSPA12B	FALSE
ASS1	FALSE
HLA-F	FALSE
LAPTM4A	FALSE
SMPDL3B	FALSE
RCSD1	FALSE
GBP5	FALSE
SCD	FALSE
CUL4B	FALSE
FST	FALSE
A2M	FALSE
FZD4	FALSE
PRRG2	FALSE
ITGA10	FALSE
EFR3A	FALSE
C1orf122	FALSE
LTBP2	FALSE
WASHC4	FALSE
PRNP	FALSE
HERC1	FALSE
ABCG2	FALSE
UPP1	FALSE
ADAMTS1	FALSE
TMEM132A	FALSE
LMNTD2	FALSE
ADAMTS18	FALSE
AFAP1L1	FALSE
PROCR	FALSE
TMC6	FALSE
KBTBD11	FALSE
GRIN1	FALSE
RAPH1	FALSE
ADAMTSL1	FALSE
CPA4	FALSE
CKAP2	FALSE
DBN1	FALSE
BTN3A2	FALSE
ADCY3	FALSE
BHLHA15	FALSE
MKI67	FALSE
KDR	FALSE
DDX58	FALSE
COL9A3	FALSE
IDI1	FALSE
CAPN1	FALSE
IL1R1	FALSE
APOL1	FALSE
CCDC88A	FALSE
DEPP1	FALSE
ATP13A2	FALSE
ITGA3	FALSE
BCAM	FALSE
IL27RA	FALSE
PIP4K2C	FALSE
HSD17B14	FALSE
SLC26A11	FALSE
ELF1	FALSE
MOV10	FALSE
COL22A1	FALSE
MRC1	FALSE
UNC93B1	FALSE
CCL20	FALSE
SH2B3	FALSE
ARHGEF12	FALSE
SETX	FALSE
CASP10	FALSE
LPAR2	FALSE
MEF2C	FALSE
LCAL1	FALSE
RASGRP3	FALSE
ITM2A	FALSE
CBLC	FALSE
NME3	FALSE
HLA-B	FALSE
PLEKHJ1	FALSE
DOCK10	FALSE
CMTM4	FALSE
EPHA2	FALSE
HAS3	FALSE
DAB2	TRUE
ITPR3	FALSE
CX3CL1	FALSE
MEGF6	FALSE
SEMA6B	FALSE
NYAP1	FALSE
QSOX1	FALSE
TNIK	FALSE
TPM2	FALSE
C1R	FALSE
ADAM10	FALSE
ANGPTL4	FALSE
SNHG8	FALSE
SLCO4A1	FALSE
ATG4B	FALSE
GBP2	FALSE
GNB4	FALSE
PLP2	FALSE
LTBP4	FALSE
ANO9	FALSE
RANBP2	FALSE
RND3	FALSE
SLC12A7	FALSE
TJP1	FALSE
FBXW2	FALSE
ZNF703	FALSE
TESK1	FALSE
GALNT6	FALSE
SCARF1	FALSE
SLC35F2	FALSE
CRYBG1	FALSE
BMP2K	FALSE
RLIM	FALSE
SLCO2B1	FALSE
ELOVL7	FALSE
WNK1	FALSE
ANKIB1	FALSE
GFPT2	FALSE
	FALSE
THBD	FALSE
RTN4R	FALSE
GRAMD1A	FALSE
SLFN11	FALSE
CD320	FALSE
EBP	FALSE
RTN4RL2	FALSE
ITGA1	FALSE
LGALS8	FALSE
DYNC1H1	FALSE
PTPN14	FALSE
ELOVL6	FALSE
ADGRG1	FALSE
SSH3	FALSE
SPG11	FALSE
PPP1R13L	FALSE
CCNA2	FALSE
TMEM140	FALSE
TNK1	FALSE
TMEM63B	FALSE
PLEKHA4	FALSE
BIRC6	FALSE
XPO4	FALSE
ARHGAP5	FALSE
CEP350	FALSE
ATP6V0C	FALSE
SYTL1	FALSE
ZNF316	FALSE
SPATS2L	FALSE
ZHX1	FALSE
FBXO44	FALSE
ARVCF	FALSE
IRF3	FALSE
KLF7	FALSE
HAGHL	FALSE
RRM2	FALSE
PRKDC	FALSE
SULT1C4	FALSE
KRT7-AS	FALSE
RICTOR	FALSE
GIMAP7	FALSE
SSH2	FALSE
PRRC2C	FALSE
SCARB2	FALSE
BTN3A3	FALSE
GVINP1	FALSE
MAML3	FALSE
GPX3	FALSE
CARD16	FALSE
VAV3	FALSE
TPR	FALSE
PEAK1	FALSE
TGFA	FALSE
SNHG19	FALSE
OGFR	FALSE
TTC7A	FALSE
MYLK	FALSE
PERP	FALSE
KNL1	FALSE
HIPK2	FALSE
ALS2CL	FALSE
MAP3K1	FALSE
SCX	FALSE
FADS3	FALSE
NAPA	FALSE
AKR1C2	FALSE
MOGS	FALSE
SRC	FALSE
MCF2L	FALSE
ESAM	FALSE
HIPK1	FALSE
RGL1	FALSE
RCAN3	FALSE
SPATA20	FALSE
AP1G2	FALSE
BGN	FALSE
CDC42BPA	FALSE
CAPS	FALSE
TMEM184A	FALSE
LAMB3	FALSE
SEMA3A	FALSE
PLXNB1	FALSE
CDH24	FALSE
KCNK6	FALSE
GPC1	FALSE
SLFN12	FALSE
ARHGEF34P	FALSE
SCRN2	FALSE
BSG	FALSE
	FALSE
TSPAN4	FALSE
DENND4A	FALSE
USP24	FALSE
LARS1	FALSE
USP25	FALSE
LAMA5	FALSE
B3GNT3	FALSE
QPCTL	FALSE
CENPI	FALSE
SLFN13	FALSE
IGFBP7	FALSE
SDF2L1	FALSE
SLC41A3	FALSE
NAXE	FALSE
ATP6V0E1	FALSE
DDRGK1	FALSE
ANKRD50	FALSE
SECTM1	FALSE
BDP1	FALSE
TP53I13	FALSE
HIP1R	FALSE
RHBDF2	FALSE
CNOT1	FALSE
NALF1	FALSE
GNG2	FALSE
CNRIP1	FALSE
MID1	FALSE
ZNF704	FALSE
RAB11FIP4	FALSE
CNKSR1	FALSE
PAK1	FALSE
PANK3	FALSE
SNHG7	FALSE
ROCK2	FALSE
SLC45A3	FALSE
CCS	FALSE
PRKCSH	FALSE
YOD1	FALSE
MMP15	FALSE
AZI2	FALSE
VLDLR	FALSE
FRMD4A	FALSE
SORBS3	FALSE
CAMSAP2	FALSE
UTP20	FALSE
PLOD2	FALSE
MTMR4	FALSE
DCAF7	FALSE
ITSN1	FALSE
C1orf54	FALSE
TACC1	FALSE
VWCE	FALSE
ETV7	FALSE
HMGCR	FALSE
RHPN2	FALSE
CHROMR	FALSE
KIF1A	FALSE
JAG2	FALSE
ANK2	FALSE
RELL2	FALSE
ATF7IP	FALSE
SLC25A44	FALSE
C6orf62	FALSE
C16orf74	FALSE
KIFC3	FALSE
MMP16	FALSE
ATF3	FALSE
HYAL1	FALSE
AEBP1	FALSE
XPO1	FALSE
ICE1	FALSE
NCOR1	FALSE
CC2D1A	FALSE
ZFYVE26	FALSE
ERAP1	FALSE
TRIM47	FALSE
CLDN7	FALSE
ELOVL1	FALSE
BACH1	FALSE
NUFIP2	FALSE
ZFP36L2	FALSE
CPNE1	FALSE
PHF3	FALSE
SEMA4F	FALSE
MAPK11	FALSE
TFPI2	FALSE
PPP1R35	FALSE
MELK	FALSE
KAT6A	FALSE
CD151	FALSE
MT-TY	FALSE
AKR1B1	FALSE
ATAD2	FALSE
PLCD3	FALSE
TRIM56	FALSE
STAG2	FALSE
APOL3	FALSE
ENG	FALSE
UNC13D	FALSE
TNFRSF12A	FALSE
APMAP	FALSE
SECISBP2L	FALSE
GNAQ	FALSE
FSTL3	FALSE
SLC8B1	FALSE
FAM111A	FALSE
GRN	FALSE
YPEL3	FALSE
STXBP2	FALSE
SNHG12	FALSE
ACSL3	FALSE
PRR5	FALSE
NAV3	FALSE
KIF20A	FALSE
FHOD1	FALSE
SPOCK2	FALSE
KLF6	FALSE
KPNB1	FALSE
CLEC11A	FALSE
ELN	FALSE
SLC3A2	FALSE
MIR126	FALSE
PBRM1	FALSE
IL32	FALSE
ARRDC1	FALSE
KIF11	FALSE
ANTKMT	FALSE
RCE1	FALSE
DDX6	FALSE
FAS	FALSE
PCLO	FALSE
ARID5B	FALSE
MGA	FALSE
DNAJC13	FALSE
FRYL	FALSE
SHROOM3	FALSE
PSMB9	FALSE
NUDT14	FALSE
RAB8B	FALSE
FNDC4	FALSE
SCN1B	FALSE
PSMB8	FALSE
LMO7	FALSE
P4HA2	FALSE
CTDSPL	FALSE
CD9	FALSE
USP34	FALSE
	FALSE
STING1	FALSE
RIF1	FALSE
EBF4	FALSE
SCAP	FALSE
LRRC58	FALSE
B3GNT7	FALSE
UACA	FALSE
KIF1C	FALSE
SMARCA5	FALSE
ACAT2	FALSE
L3MBTL3	FALSE
PTPRF	FALSE
JMJD1C	FALSE
CD63	FALSE
MFSD10	FALSE
ACO1	FALSE
PGF	FALSE
TBC1D2	FALSE
KIF15	FALSE
VIPR1	FALSE
SCRIB	FALSE
PLA2G12A	FALSE
ATP5MF	FALSE
PPIAP22	FALSE
PPP1R16A	FALSE
MAMDC2	FALSE
C1RL	FALSE
H2AW	FALSE
STON2	FALSE
RHOT2	FALSE
PLEKHF1	FALSE
TES	FALSE
LPP	FALSE
TNPO1	FALSE
CNPPD1	FALSE
RAB30	FALSE
MCAM	FALSE
RASAL3	FALSE
GTF3C4	FALSE
ARHGEF28	FALSE
VPS9D1	FALSE
RNF213-AS1	FALSE
DYRK4	FALSE
ALG12	FALSE
ATP5IF1	FALSE
	FALSE
RABAC1	FALSE
PIGU	FALSE
NOXA1	FALSE
PVR	FALSE
EPB41L2	FALSE
SPTBN2	FALSE
ATP10A	FALSE
CLN8	FALSE
PI4K2B	FALSE
TBC1D4	FALSE
OTUB1	FALSE
GUCY1B1	FALSE
TESMIN	FALSE
PTGFRN	FALSE
SLC6A17	FALSE
ACHE	FALSE
RAPGEF2	FALSE
TGFBRAP1	FALSE
NHSL2	FALSE
FAT4	FALSE
DUSP23	FALSE
PALM2AKAP2	FALSE
TIE1	FALSE
	FALSE
CTSS	FALSE
XIAP	FALSE
INTS8	FALSE
TOR1A	FALSE
TLE4	FALSE
CTSA	FALSE
ANO8	FALSE
DLC1	TRUE
BUB1	FALSE
TMEM129	FALSE
MYO5C	FALSE
CIRBP	FALSE
WWC1	FALSE
TUFM	FALSE
FZD2	FALSE
NADK	FALSE
ASAP2	FALSE
HNRNPA3	FALSE
WDR7	FALSE
ILVBL	FALSE
ADAM19	FALSE
TRPC6	FALSE
NCAPG	FALSE
NPDC1	FALSE
GIMAP4	FALSE
IPO8	FALSE
BTN3A1	FALSE
SPTLC2	FALSE
CARMIL2	FALSE
TNS1	TRUE
MT1E	FALSE
ECD	FALSE
PLVAP	FALSE
B4GALT3	FALSE
LPIN3	FALSE
IBTK	FALSE
HOMER3	FALSE
C20orf204	FALSE
DHH	FALSE
SCLT1	FALSE
ARFGEF3	FALSE
POLK	FALSE
YDJC	FALSE
RPS6KA1	FALSE
L1CAM	FALSE
GBP3	FALSE
PCM1	FALSE
SLC6A9	FALSE
MXD4	FALSE
LCP1	FALSE
ARL16	FALSE
CLSPN	FALSE
RBBP6	FALSE
EPHB4	FALSE
GJA1	FALSE
FPGS	FALSE
DIAPH1	FALSE
ALMS1	FALSE
SSH1	FALSE
SNAP91	FALSE
SUMF1	FALSE
RPGR	FALSE
SMPD1	FALSE
B4GALNT3	FALSE
SMC2	FALSE
NCLN	FALSE
NIPBL	FALSE
SLF2	FALSE
FAM163A	FALSE
TRIM44	FALSE
SEC14L1	FALSE
CHMP4C	FALSE
SLC4A2	FALSE
HLA-C	FALSE
CADM4	FALSE
ORMDL2	FALSE
VPS51	FALSE
SYNE2	FALSE
RFLNA	FALSE
OBSCN	FALSE
FEM1C	FALSE
MED1	FALSE
USP28	FALSE
MARCHF9	FALSE
SLCO3A1	FALSE
NPTX1	FALSE
SMCR8	FALSE
HMGB2	FALSE
ISCU	FALSE
DDR2	FALSE
DNAJA1	FALSE
TDRP	FALSE
TPX2	FALSE
PLD3	FALSE
SASH1	FALSE
VEPH1	FALSE
DDIT4	FALSE
ICAM2	FALSE
CDH4	FALSE
BMX	FALSE
FANCI	FALSE
CTTNBP2NL	FALSE
FBXO5	FALSE
CALCOCO2	FALSE
PDLIM4	FALSE
PLLP	FALSE
LDOC1	FALSE
GPRC5A	FALSE
FNDC3B	FALSE
ASPM	FALSE
C1orf35	FALSE
KBTBD6	FALSE
PRKACB	FALSE
PTDSS2	FALSE
WDR13	FALSE
RFNG	FALSE
MACF1	FALSE
ANKRD33	FALSE
RNF169	FALSE
SON	FALSE
ITGB1P1	FALSE
ALDH1A1	FALSE
FUCA1	FALSE
C1S	FALSE
CEP295	FALSE
MED13L	FALSE
PIP5KL1	FALSE
SHISA5	FALSE
KIF4A	FALSE
FAAH	FALSE
SHTN1	FALSE
RNF144A	FALSE
EXOC6	FALSE
SPRY1	FALSE
NBN	FALSE
SBNO2	FALSE
DAPK1	FALSE
SEC31A	FALSE
ENTPD8	FALSE
ZFHX4	FALSE
AKAP17A	FALSE
RRAD	FALSE
HOOK1	FALSE
CD99	FALSE
LY75	FALSE
B4GALNT4	FALSE
FAM110C	FALSE
TMED9	FALSE
OCIAD2	FALSE
CCT5	FALSE
NPR2	FALSE
POLR2H	FALSE
PTPRB	FALSE
PGM5	FALSE
FAM83G	FALSE
TMEM45B	FALSE
CBLB	FALSE
INSIG1	FALSE
FBXL6	FALSE
TCEA2	FALSE
MT-TL2	FALSE
ATF6B	FALSE
ABTB1	FALSE
NRP1	FALSE
PDLIM2	TRUE
NAMPT	FALSE
	FALSE
MAPK1	FALSE
NRP2	FALSE
S100A13	FALSE
LINC02210	FALSE
RELN	FALSE
SLC2A1	FALSE
ITM2C	FALSE
ZZZ3	FALSE
ARFGEF1	FALSE
NAGS	FALSE
RNF126	FALSE
OXLD1	FALSE
STARD13	FALSE
YIPF3	FALSE
PLEKHG1	FALSE
ZNF532	FALSE
RBMXL1	FALSE
FGFR4	FALSE
MCM10	FALSE
LIMS1	FALSE
BBX	FALSE
NSD1	FALSE
KMT2C	FALSE
VARS1	FALSE
ETV1	FALSE
SGSH	FALSE
KIT	FALSE
FBRSL1	FALSE
ATP11A	FALSE
AHCTF1	FALSE
IRF1-AS1	FALSE
CHD7	FALSE
IDH1	FALSE
ZNF185	FALSE
YME1L1	FALSE
OXTR	FALSE
CAVIN2	TRUE
SULF1	FALSE
MCUB	FALSE
LGMN	FALSE
ADAMTSL3	FALSE
MYH10	FALSE
CKAP5	FALSE
CDC42BPB	FALSE
PRR14L	FALSE
NF1	FALSE
MARVELD3	FALSE
WWC3	FALSE
PCDH17	FALSE
PCDH9	FALSE
IL1A	FALSE
FOXM1	FALSE
REV3L	FALSE
CDCA2	FALSE
NDUFAF8	FALSE
SLC45A4	FALSE
CRTAC1	FALSE
LRFN4	FALSE
DDX52	FALSE
ADRM1	FALSE
ECSCR	FALSE
GNG11	FALSE
DUSP4	FALSE
NOVA2	FALSE
MT1F	FALSE
PLEKHG6	FALSE
LINC02009	FALSE
ARG2	FALSE
POLRMT	FALSE
RC3H2	FALSE
BZW1	FALSE
IP6K2	FALSE
SRGN	FALSE
PPP1R13B	FALSE
ANLN	FALSE
DDI2	FALSE
APOLD1	FALSE
ALS2	FALSE
EXD3	FALSE
BRCA1	FALSE
FN3K	FALSE
MGAT4B	FALSE
P4HA3	FALSE
STAT6	FALSE
ZNF333	FALSE
CEP55	FALSE
MTARC2	FALSE
DLL4	FALSE
NT5C3A	FALSE
PAPSS2	FALSE
SNHG32	FALSE
KALRN	FALSE
LRP1	FALSE
LRP5	FALSE
PIK3R1	FALSE
SEC24D	FALSE
BBC3	FALSE
MALL	FALSE
CIT	FALSE
BAX	FALSE
APEH	FALSE
ACTR3C	FALSE
ERFE	FALSE
SUZ12	FALSE
TMEM161A	FALSE
ZBTB38	FALSE
GDPD5	FALSE
POU2F1	FALSE
CREB3	FALSE
FNDC3A	FALSE
DGKH	FALSE
LTC4S	FALSE
ZNF513	FALSE
DST	FALSE
POU4F1	FALSE
CRLS1	FALSE
GASK1B	FALSE
PLD1	FALSE
TAMALIN	FALSE
HLTF	FALSE
GAPVD1	FALSE
SCAMP4	FALSE
C5orf22	FALSE
ARFRP1	FALSE
PIDD1	FALSE
TICRR	FALSE
FAM124A	FALSE
CPSF1	FALSE
TMEM259	FALSE
USP46	FALSE
STARD4	FALSE
SMG1	FALSE
INPP5D	FALSE
STMN3	FALSE
EMP3	FALSE
TUG1	FALSE
DGAT2	FALSE
PRDM2	FALSE
COPB2	FALSE
XPO5	FALSE
CIAO3	FALSE
ERBIN	FALSE
VDR	FALSE
DHRS3	FALSE
TSGA10	FALSE
CRTAP	FALSE
CRYBG3	FALSE
GCH1	FALSE
COL6A1	FALSE
GANC	FALSE
PLEKHH3	FALSE
NAT9	FALSE
TANC1	FALSE
ERGIC3	FALSE
DLGAP5	FALSE
LAT2	FALSE
ARSA	FALSE
ANKRD17	FALSE
AKR1C1	FALSE
STK25	FALSE
MAGI1	FALSE
F2R	FALSE
NID2	FALSE
ESYT2	FALSE
SNX6	FALSE
CALR	FALSE
FGFRL1	FALSE
BPTF	FALSE
CYB5R1	FALSE
MKNK2	FALSE
TTC37	FALSE
LRRC56	FALSE
FBXL15	FALSE
FMNL1	FALSE
IL13RA1	FALSE
GEN1	FALSE
CLASRP	FALSE
SPEN	FALSE
TMUB1	FALSE
NUCB1	FALSE
SLC43A2	FALSE
GPRIN3	FALSE
ITPA	FALSE
HNRNPR	FALSE
CYP1A1	FALSE
FBXW5	FALSE
DIS3	FALSE
OSTC	FALSE
SLC6A8	FALSE
HEY1	FALSE
ZMYND19	FALSE
SLC1A5	FALSE
COL18A1	FALSE
SEC24A	FALSE
CNIH4	FALSE
SLC10A3	FALSE
RUNX1T1	FALSE
ESCO2	FALSE
GPT2	FALSE
GPR108	FALSE
TRAF4	FALSE
PLCB1	FALSE
SPAG5	FALSE
CDKN1A	FALSE
MOB3C	FALSE
TNKS	FALSE
PLEK2	FALSE
ABCA6	FALSE
CCDC78	FALSE
TMEM51-AS1	FALSE
TEAD3	FALSE
ACD	FALSE
MRC2	FALSE
CPEB2	FALSE
MYADM	FALSE
CDC27	FALSE
LIN54	FALSE
FAM131B	FALSE
KLC2	FALSE
MYO9A	FALSE
GULP1	FALSE
CHST8	FALSE
G3BP2	FALSE
HTR1D	FALSE
AFF1	FALSE
CKAP2L	FALSE
TMCO3	FALSE
TPM4	FALSE
EPOR	FALSE
RAB11B	FALSE
SLC4A3	FALSE
GPS2	FALSE
DHRS1	FALSE
HOXD1	FALSE
SLC35C1	FALSE
TNFRSF1A	FALSE
BCAP31	FALSE
DIAPH2	FALSE
ZNF281	FALSE
GATA2-AS1	FALSE
DSE	FALSE
PITPNM2	FALSE
DANCR	FALSE
MBD3	FALSE
ESPL1	FALSE
PBXIP1	FALSE
OBSL1	FALSE
MAP4K5	FALSE
CHDH	FALSE
DPH7	FALSE
GCDH	FALSE
MGARP	FALSE
LOXL1	FALSE
PSME2	FALSE
CBLN3	FALSE
MBOAT7	FALSE
KCTD12	FALSE
RB1	FALSE
KIF3B	FALSE
RAB11FIP5	FALSE
CASP7	FALSE
CHCHD7	FALSE
FBN2	FALSE
TMPO	FALSE
TMEM9	FALSE
FKBP5	FALSE
SEC16A	FALSE
CPLX1	FALSE
	FALSE
FHDC1	FALSE
NUDT16	FALSE
CASP8AP2	FALSE
CCNE2	FALSE
TAF15	FALSE
TRABD	FALSE
BOD1L1	FALSE
CEP97	FALSE
MAPK8IP2	FALSE
FRMD4B	FALSE
MYO5A	FALSE
RTN4	FALSE
MYO1B	FALSE
BCL10	FALSE
SOGA1	FALSE
DPYSL3	FALSE
PTGS2	FALSE
ADAMTS7	FALSE
PINK1	FALSE
FXYD5	FALSE
ZNF598	FALSE
IDH3B	FALSE
SLC9A1	FALSE
EPB41L4B	FALSE
ECPAS	FALSE
STYK1	FALSE
DGCR2	FALSE
NAALAD2	FALSE
RCN2	FALSE
FAAP100	FALSE
DDO	FALSE
NOTUM	FALSE
BCAR3	FALSE
SHROOM1	FALSE
CEP131	FALSE
GIPC3	FALSE
CRACR2A	FALSE
PIK3CG	FALSE
COL8A2	FALSE
CHD1	FALSE
PRKCE	FALSE
ZDHHC8	FALSE
PLXNB2	FALSE
MYDGF	FALSE
AQR	FALSE
KLHL9	FALSE
DECR2	FALSE
GRAMD1B	FALSE
ANGPT2	FALSE
NPW	FALSE
GPNMB	FALSE
PIP4K2B	FALSE
FITM2	FALSE
ADGRL1	FALSE
RCN3	FALSE
CAPN12	FALSE
ZNF467	FALSE
DVL1	FALSE
GAB1	FALSE
CSNK1G1	FALSE
NOC3L	FALSE
JAK1	FALSE
ATR	FALSE
AP1G1	FALSE
SH2D5	FALSE
WASHC2C	FALSE
MAL2	FALSE
TTF2	FALSE
SLC25A24	FALSE
THOC2	FALSE
ADGRG6	FALSE
CDK6	FALSE
ARMC7	FALSE
PAK2	FALSE
UHRF1BP1	FALSE
TLN1	FALSE
ZFPL1	FALSE
CLTC	FALSE
UEVLD	FALSE
CARD19	FALSE
C2orf69	FALSE
SSB	FALSE
EPS15	FALSE
ATM	FALSE
PIEZO2	FALSE
KCNN2	FALSE
RPSAP58	FALSE
ABL2	FALSE
ZSWIM6	FALSE
USP37	FALSE
CDK5RAP2	FALSE
STIL	FALSE
MIR22HG	FALSE
ZNF579	FALSE
PPT1	FALSE
USP15	FALSE
MARCKS	TRUE
UNC5A	FALSE
CENPE	FALSE
SIL1	FALSE
PCMT1	FALSE
PRXL2A	FALSE
TECR	FALSE
GCNA	FALSE
BUD23	FALSE
SMC6	FALSE
PRXL2B	FALSE
EMC9	FALSE
LRBA	FALSE
UBR1	FALSE
TMEM208	FALSE
	FALSE
TSC22D3	FALSE
SLC39A4	FALSE
NRG1	FALSE
SDF2	FALSE
PLEKHM3	FALSE
GAS5	FALSE
SLC49A3	FALSE
ASPHD1	FALSE
EHD3	FALSE
GDF15	FALSE
PHKA2	FALSE
AMOTL2	TRUE
KMT2E	FALSE
ATP8B1	FALSE
NCOA3	FALSE
SPSB1	FALSE
HECW2	FALSE
CAPN10	FALSE
THRAP3	FALSE
SNX2	FALSE
MT-TG	FALSE
THBS3	FALSE
RAI14	FALSE
CHD6	FALSE
TBC1D10A	FALSE
SLC22A5	FALSE
CYTL1	FALSE
HRCT1	FALSE
TPP2	FALSE
KIF5B	FALSE
STK26	FALSE
BMP2	FALSE
SELENOF	FALSE
FZD7	FALSE
DENND4C	FALSE
FAM189A2	FALSE
PUM3	FALSE
AMOTL1	FALSE
KIF18A	FALSE
BRD7	FALSE
GALE	FALSE
ABI3BP	FALSE
ZC3H12C	FALSE
KANK3	FALSE
USP33	FALSE
CNOT6L	FALSE
SORT1	FALSE
PORCN	FALSE
C1QTNF1	FALSE
OIP5-AS1	FALSE
SHPRH	FALSE
MICAL1	FALSE
ATP13A1	FALSE
ANKRD36C	FALSE
NAGLU	FALSE
DRAP1	FALSE
MIB2	FALSE
TPD52L1	FALSE
MANF	FALSE
FSTL1	TRUE
SNHG6	FALSE
CDH2	FALSE
FAAH2	FALSE
LGR4	FALSE
CLDN10	FALSE
BCS1L	FALSE
MRPL4	FALSE
STYX	FALSE
CARD11	FALSE
PIKFYVE	FALSE
NDFIP2	FALSE
FASTK	FALSE
GTF2A1	FALSE
CYP4X1	FALSE
TST	FALSE
GJC2	FALSE
CCDC88B	FALSE
CDIPT	FALSE
ARL6IP5	FALSE
PCDH12	FALSE
NANOS3	FALSE
LFNG	FALSE
DEK	FALSE
GALNT15	FALSE
SRGAP2	FALSE
TOP2B	FALSE
PSD4	FALSE
STRN	FALSE
HOXB-AS3	FALSE
MST1R	FALSE
DDIT4L	FALSE
ZNF419	FALSE
MAML2	FALSE
MTG2	FALSE
LATS1	FALSE
R3HDM4	FALSE
ZMYM4	FALSE
SLC35B2	FALSE
ESYT1	FALSE
KIF14	FALSE
ANAPC2	FALSE
SNCG	FALSE
ENO1	FALSE
RIPK1	FALSE
UHMK1	FALSE
CDYL2	FALSE
AFMID	FALSE
TMEM141	FALSE
ASXL2	FALSE
RNGTT	FALSE
MYCBPAP	FALSE
PNPLA7	FALSE
AUP1	FALSE
FHL3	FALSE
PCNX2	FALSE
WIPF1	FALSE
WDR3	FALSE
TMCO1	FALSE
RHOD	FALSE
HMMR	TRUE
NOL4L	FALSE
EPHA1	FALSE
SLC43A3	FALSE
PDE8A	FALSE
FOXE1	FALSE
FER1L6	FALSE
SDC4	FALSE
INTS7	FALSE
JADE2	FALSE
ZBTB20	FALSE
CEMIP2	FALSE
LINC00960	FALSE
SLC39A13	FALSE
FNIP2	FALSE
KIF23	FALSE
AXL	TRUE
PSME4	FALSE
COLGALT1	FALSE
ATP1A1	FALSE
PPOX	FALSE
SCARF2	FALSE
MAN2B1	FALSE
USP31	FALSE
WASL	FALSE
DDAH1	TRUE
ARC	FALSE
GTSE1	FALSE
MED13	FALSE
IFNGR1	FALSE
A4GALT	FALSE
SHCBP1	TRUE
WDFY3	FALSE
IL4R	FALSE
RAB3GAP2	FALSE
CRACR2B	FALSE
DUOX1	FALSE
PIMREG	FALSE
ITGB5	TRUE
TRIP13	FALSE
TMEM59	FALSE
HM13	FALSE
ZBTB33	FALSE
MAP3K10	FALSE
CDKL1	FALSE
KIF1B	FALSE
KLHL17	FALSE
CD44	FALSE
TMEM258	FALSE
EEA1	FALSE
TWF2	FALSE
MRPL42	FALSE
LRWD1	FALSE
CEP170	FALSE
DNM1L	FALSE
SLC12A9	FALSE
CDK17	FALSE
SURF4	FALSE
DHRS7	FALSE
FGF14	FALSE
MINDY2	FALSE
SNTB2	FALSE
CELF1	FALSE
ST3GAL5	FALSE
USP9X	FALSE
CAPG	FALSE
SYNGR3	FALSE
QSER1	FALSE
TTC39A	FALSE
YEATS2	FALSE
MFSD8	FALSE
GPBP1	FALSE
MCOLN1	FALSE
ZNF25	FALSE
PHPT1	FALSE
TMEM175	FALSE
KIF2C	FALSE
CERCAM	FALSE
PHETA1	FALSE
AKAP1	FALSE
NIN	FALSE
LEO1	FALSE
SPNS2	FALSE
NUP205	FALSE
RANGRF	FALSE
	FALSE
POLR1F	FALSE
RABL6	FALSE
FAM20C	FALSE
BUB1B	FALSE
ZNF107	FALSE
CHST2	FALSE
CSE1L	FALSE
FOXO1	FALSE
ARID1B	FALSE
ATP6V0B	FALSE
	FALSE
USP32	FALSE
TMEM102	FALSE
GPAT3	FALSE
UBL5	FALSE
DIAPH3	FALSE
MISP3	FALSE
USF3	FALSE
COL13A1	FALSE
BAZ1B	FALSE
CLDN11	FALSE
ALG10	FALSE
TCFL5	FALSE
SSR2	FALSE
UBA6	FALSE
APLP1	FALSE
WBP1	FALSE
ATAD2B	FALSE
PHF20L1	FALSE
CTSZ	FALSE
SYNRG	FALSE
PHACTR2	FALSE
IL1RL1	FALSE
VIRMA	FALSE
ESF1	FALSE
XRCC5	FALSE
HUWE1	FALSE
DAD1	FALSE
MDN1	FALSE
SUN2	FALSE
LRRTM2	FALSE
TTF1	FALSE
ZNF358	FALSE
ARHGAP22	FALSE
UBAP2L	FALSE
RBMS2	FALSE
LTN1	FALSE
NFATC3	FALSE
KLHL12	FALSE
ZNF711	FALSE
CBL	FALSE
PHLDB2	FALSE
MYPOP	FALSE
POMT1	FALSE
FILIP1L	FALSE
XKR8	FALSE
TMEM150A	FALSE
BRAT1	FALSE
PKP3	FALSE
	FALSE
PKN3	FALSE
SSBP4	FALSE
FER	FALSE
CLOCK	FALSE
KRT87P	FALSE
PRKAR1B	FALSE
GATA2	FALSE
C6orf132	FALSE
CCDC15	FALSE
PLCE1	FALSE
RSPRY1	FALSE
HIVEP2	FALSE
POLA1	FALSE
CYB5D2	FALSE
CACNB3	FALSE
HSP90AA1	FALSE
MREG	FALSE
KLHL24	FALSE
LINC00665	FALSE
HELZ	FALSE
RELCH	FALSE
ASPSCR1	FALSE
BMPR2	FALSE
	FALSE
PUM2	FALSE
ZMIZ1	FALSE
TNFRSF18	FALSE
RRP1B	FALSE
ANKRD55	FALSE
GRASLND	FALSE
LUZP1	FALSE
RNF168	FALSE
	FALSE
KPNA4	FALSE
SOX4	FALSE
AKAP13	FALSE
SLC52A2	FALSE
TTC19	FALSE
TMEM94	FALSE
ARCN1	FALSE
WEE1	FALSE
SUPT5H	FALSE
TRIP10	FALSE
DHX9	FALSE
WIPF2	FALSE
PLK3	FALSE
HOXB4	FALSE
KPNA2	FALSE
THSD7A	FALSE
TSNARE1	FALSE
YIF1B	FALSE
PJA2	FALSE
KSR2	FALSE
FCGRT	FALSE
ANO10	FALSE
DUSP9	FALSE
CORO1C	FALSE
VPS13D	FALSE
VPS13B	FALSE
CHD8	FALSE
UPF1	FALSE
EFL1	FALSE
HSD11B2	FALSE
ZSWIM5	FALSE
SLC6A6	FALSE
PFKP	FALSE
CSPG4BP	FALSE
EXT2	FALSE
RALGAPA1	FALSE
PIEZO1	FALSE
RPL41P5	FALSE
RTN3	FALSE
MFGE8	FALSE
KIAA1671	FALSE
MAN2A1	FALSE
PPIB	FALSE
ARID1A	FALSE
FAM126A	FALSE
PSAP	FALSE
GNPNAT1	FALSE
SPCS2	FALSE
CRTC2	FALSE
TAGLN	FALSE
HACD1	FALSE
TSHZ2	FALSE
PRRG4	FALSE
POU3F1	FALSE
USP13	FALSE
GPAA1	FALSE
AGPAT2	FALSE
ZDHHC23	FALSE
RBFOX2	FALSE
AHR	FALSE
TSPAN9	FALSE
PRPF8	FALSE
EIF4G2	FALSE
STC2	FALSE
BRF1	FALSE
CDK1	FALSE
SF3B3	FALSE
GCC2	FALSE
ARHGEF35	FALSE
IRAK3	FALSE
PLXNA3	FALSE
NDC80	FALSE
LINC02669	FALSE
SPDL1	FALSE
CACUL1	FALSE
MED16	FALSE
CD24	FALSE
ANKRD12	FALSE
BLM	FALSE
LRG1	FALSE
MICOS13	FALSE
SH3PXD2B	FALSE
SPSB2	FALSE
WASHC2A	FALSE
KIAA1109	FALSE
TRAFD1	FALSE
PPIG	FALSE
CNOT9	FALSE
CEBPZ	FALSE
LCAT	FALSE
DICER1	FALSE
ZDHHC16	FALSE
MAPK12	FALSE
EMILIN2	FALSE
NOL11	FALSE
CEP85L	FALSE
GAS2L1	FALSE
SLC9A3R2	FALSE
NOC2L	FALSE
RTRAF	FALSE
GABPB1	FALSE
RGS16	FALSE
VKORC1	FALSE
SLC44A1	FALSE
CBR3-AS1	FALSE
WASF2	FALSE
HYOU1	FALSE
SPOCK1	FALSE
NDUFV1	FALSE
POMGNT1	FALSE
HS3ST1	FALSE
SEC24C	FALSE
FUBP1	FALSE
MROH1	FALSE
TCF12	FALSE
RGS2	FALSE
ACACA	FALSE
CA11	FALSE
GNAI3	FALSE
FAM168A	FALSE
GSE1	FALSE
ZFYVE9	FALSE
EMC7	FALSE
TMEM101	FALSE
ARFGAP1	FALSE
GLYR1	FALSE
AFF4	FALSE
DLGAP3	FALSE
	FALSE
DNM1	FALSE
SH3YL1	FALSE
NRG3	FALSE
TTYH3	FALSE
UBA5	FALSE
APC	FALSE
KIF20B	FALSE
HIRA	FALSE
TTC28	FALSE
SHC2	FALSE
SERPINH1	FALSE
NAA10	FALSE
CAMK1D	FALSE
FIGNL1	FALSE
FKBP10	FALSE
	FALSE
	FALSE
PPP1R26	FALSE
GFM1	FALSE
EPHB2	FALSE
NAPRT	FALSE
P3H3	FALSE
SQLE	FALSE
TMEM205	FALSE
HOOK3	FALSE
S100A6	FALSE
USP6NL	FALSE
SUMF2	FALSE
FGF16	FALSE
GRK5	FALSE
FANCD2	FALSE
TKFC	FALSE
NEBL	FALSE
WDR18	FALSE
ARMC5	FALSE
ZNF219	FALSE
RIPK4	FALSE
EFNB3	FALSE
NCAPD3	FALSE
GPR180	FALSE
ATP1B3	FALSE
INTS15	FALSE
SNX1	FALSE
TMEM147	FALSE
STS	FALSE
TOM1L2	FALSE
ABTB2	FALSE
PDLIM7	FALSE
DDOST	FALSE
ABHD17B	FALSE
TLCD3A	FALSE
GPR146	FALSE
ATP8A1	FALSE
NQO1	FALSE
CUL1	FALSE
HDX	FALSE
VPS26C	FALSE
UNKL	FALSE
PCDH1	FALSE
TP53I3	FALSE
NALT1	FALSE
PRDX2	FALSE
TAF1	FALSE
RPRD2	FALSE
MOB1B	FALSE
LRCH1	FALSE
EFR3B	FALSE
THOC6	FALSE
TMEM238	FALSE
ARID2	FALSE
FOXA3	FALSE
CTSF	FALSE
RTF1	FALSE
GAREM2	FALSE
FSD1	FALSE
GRAMD2B	FALSE
MIR31HG	FALSE
OSBPL7	FALSE
STT3A	FALSE
CNN3	FALSE
TBK1	FALSE
SBF2	FALSE
DUSP5	FALSE
TRIL	FALSE
RNF152	FALSE
ASAP1	TRUE
TOPBP1	FALSE
KATNB1	FALSE
FAM126B	FALSE
PPIP5K2	FALSE
HECTD3	FALSE
LNPEP	FALSE
MAFA	FALSE
C11orf91	FALSE
CSNK1D	FALSE
RGS14	FALSE
HSPA4	FALSE
LINC02593	FALSE
EXTL3	FALSE
SLC39A7	FALSE
GLIS2	FALSE
LONP2	FALSE
SLC19A1	FALSE
SLC7A5	FALSE
MBNL1	FALSE
FMNL1-DT	FALSE
KNTC1	FALSE
SUPT20H	FALSE
	FALSE
RALGPS2	FALSE
INA	FALSE
GTPBP4	FALSE
RPS4Y1	FALSE
GPHN	FALSE
C2CD3	FALSE
ARHGEF1	FALSE
LSM5	FALSE
MYCT1	FALSE
PRRC2A	FALSE
BTG2	FALSE
NRM	FALSE
ROCK1	FALSE
ATXN1L	FALSE
SLC22A23	FALSE
NUP50-DT	FALSE
TRAPPC14	FALSE
UBAC2	FALSE
PHF1	FALSE
KIF7	FALSE
ETV5	TRUE
PPP1R16B	FALSE
TXNDC12	FALSE
LMNTD2-AS1	FALSE
POLR1A	FALSE
TMEM184B	FALSE
DIP2B	FALSE
TOR2A	FALSE
SHE	FALSE
ARHGAP26	FALSE
CHID1	FALSE
OPTN	FALSE
G6PC3	FALSE
PAQR3	FALSE
PLPP3	FALSE
SNCAIP	FALSE
	FALSE
MAPK6	FALSE
NDUFA11	FALSE
GGT5	FALSE
CCSER2	FALSE
B4GAT1	FALSE
UBE2K	FALSE
THUMPD1	FALSE
FBXO11	FALSE
APLP2	FALSE
SEMA6C	FALSE
SCARB1	FALSE
MIIP	FALSE
MAEA	FALSE
ZBED10P	FALSE
BTBD3	FALSE
LPIN1	FALSE
ARHGEF7	FALSE
ARHGAP12	FALSE
PIGO	FALSE
MAF	FALSE
CASP3	FALSE
GMNN	FALSE
CYYR1	FALSE
AP3B2	FALSE
MARVELD1	FALSE
TRAF6	FALSE
BRSK2	FALSE
MAPK8IP1	FALSE
ABCC1	FALSE
MT-TR	FALSE
RASGRF2	FALSE
TTI1	FALSE
CSF2	FALSE
ESM1	FALSE
MME	FALSE
PYGB	FALSE
PDE4D	FALSE
CNNM3	FALSE
DCK	FALSE
CENPT	FALSE
TRAPPC10	FALSE
AHCY	FALSE
PWWP2B	FALSE
VAMP8	FALSE
CHAC1	FALSE
PLXNA4	FALSE
HEATR1	FALSE
CARD10	FALSE
ZNF608	FALSE
ITIH5	FALSE
S100A14	FALSE
CELSR2	FALSE
DROSHA	FALSE
POLR3F	FALSE
CALD1	FALSE
CSKMT	FALSE
ACLY	FALSE
PRR7	FALSE
NUDT18	FALSE
MAP3K9	FALSE
RO60	FALSE
UBP1	FALSE
PPP4R2	FALSE
[truncated: 797 more rows]
